# Supplementary material for: The Role of Genetic Factors in the Development of Acute Respiratory Viral Infection COVID-19: Predicting Severe Course and Outcomes
Source: Biomedicines. 2022 Feb 25;10(3):549. doi: 10.3390/biomedicines10030549 (PMC8945420; doi:10.3390/biomedicines10030549)
Supplement: Supplementary file 1 [file biomedicines-10-00549-s001.zip]

Archive with 5 entries (5 files):
- Table S1_patients phenotype.xlsx
- Table S2_patients genotype.xlsx
- Table S3_HWE.xlsx
- Table S4_SNP statistical data.xlsx
- Table S5_Statistical power.xlsx
