# Supplementary material for: The Role of Genetic Factors in the Development of Acute Respiratory Viral Infection COVID-19: Predicting Severe Course and Outcomes
Source: Biomedicines. 2022 Feb 25;10(3):549. doi: 10.3390/biomedicines10030549 (PMC8945420; doi:10.3390/biomedicines10030549)
Supplement: Supplementary file 1 [file biomedicines-10-00549-s001.zip › Table S1_patients phenotype.xlsx]

## Sheet: Лист1
Supplementary Table S1. Phenotype of patients.
Patient №	Sex Male	Sex Female	Age	Weight (kg)	Height (cm)	Body mass index (kg/m2)	Glasgow Coma Scale	Comorbidities - Arterial hypertension	Comorbidities - Atherosclerosis	СопуComorbidities - History of Asthma	Comorbidities - Acute Coronary Syndrome	Comorbidities - Chronic Heart Failure	Comorbidities - Type 1 Diabetes Mellitus	Comorbidities - Type 2 Diabetes Mellitus	Comorbidities - Hyperlipidemia	Comorbidities - Thrombosis	Comorbidities - Chronic Obstructive Pulmonary Disease	Comorbidities - Obesity	History of diseases (what)	HIV	Hepatitis B	Hepatitis C	Diagnosis (clinical main)	Severity of the disease Asymptomatic course of COVID-19	Disease severity Mild COVID-19	Disease severity Medium COVID-19	Disease severity Severe COVID-19	Disease severity Extremely severe COVID-19	Temperature (max)	Blood pressure	Heart rate	Lung CT screening	Blood oxygen saturation according to pulse oximetry data (SpO2)	FIO2	Complaints - Dry cough	Complaints - Cough with phlegm	Complaints - Sore throat	Complaints - Hyperthermia	Complaints - shortness of breath when moving	Complaints - Dyspnea at rest	Complaints - Feeling of congestion in the chest	Complaints - Runny nose and other catarrhal symptoms	Complaints - Diarrhea	Complaints - Weakness	Complaints - Headache	Complaints - Muscle pain	Complaints - Anosmia	Complaints - Stiff neck	Complaints - Double vision
С-1	+						15																		+																			+
С-4		+		56	173																			+					37			-					+
С-2		+		73	175																				+				37.1	110/70		norm												+		+	+
С-3	+			108	191																		Contact with a COVID-19 patient
С-18		+	29	59	165														-						+				37.5	100/60		norm	97-98								+
С-15		+		55	173																			+									98
С-16	+		27	80	180			+																		+			38.5	185/140	100	norm							+	+				+	+	+
С-17		+	32	53	162																				+				37.5			norm					+		+		+	+		+	+		+
C-5		+	71	80	160	31.2	15	+	+			+						+	nodular goiter, euthyroidism	-	-	-	Coronavirus infection caused by COVID-19 virus, virus identified (confirmed by laboratory testing regardless of the severity of clinical signs or symptoms)		+				37.5	124/78	78	CT signs of interstitial changes in both lungs, mild (CT-1), with a high probability of viral etiology (ground glass). Percentage of pulmonary parenchyma involvement: Right lung - 4% Left lung - 4%.	97-98	21	+									+
C-6		+	65	70	165	25.7	15	+												-	-	-	Coronavirus infection caused by COVID-19 virus, virus identified (confirmed by laboratory testing regardless of the severity of clinical signs or symptoms)			+			38.5	105/75	70	CT-signs of interstitial infiltrative-inflammatory changes, mild severity (CT-1), with a high degree of probability of viral etiology. Changes by type: "frosted glass" Percentage of involvement of the pulmonary parenchyma: Right lung - up to 25% Left lung - up to 25%.	95-97%						+					+
C-7	+		85	80	184	23.6	15	+				+							History of unspecified hepatitis	-	-	-	Coronavirus infection caused by COVID-19 virus, virus identified (confirmed by laboratory testing regardless of the severity of clinical signs or symptoms)			+			39	147/82	79	CT signs of infiltrative-inflammatory changes, moderate to severe severity (CT-2), pulmonary hypertension, cardiomegaly, quantitative lymphadenopathy of VLHU, minimal bilateral hydrothorax Localization: bilateral changes Location: Mainly in the peripheral and lower regions Changes by type: "frosted glass"; consolidation Percentage of involvement of the pulmonary parenchyma: Right lung - 25-50% Le…	90-92%	21					+					+
C-8	+			123	181	37.5	15	+										+					Coronavirus infection caused by COVID-19 virus, virus identified (confirmed by laboratory testing regardless of the severity of clinical signs or symptoms)		+				37.5	127/72	72	CT-signs of interstitial changes, moderate to severe severity (CT-2), with a high degree of probability of viral etiology. Localization: Bilateral changes Localization: bilateral changes, polysegmental. Location: Mainly in the peripheral regions. Changes by type: "frosted glass", reticular changes, consolidation in S6 on the right Percentage of involvement of the pulmonary parenchyma: Right lung …	89-91%		+				+					+
C-9	+		53	100	180	30.8	15	+							+								Coronavirus infection caused by COVID-19 virus, virus identified (confirmed by laboratory testing regardless of the severity of clinical signs or symptoms)			+			38.7	125-140/70-85	97-70	Frosted glass type hearths: yes; Preferred location: peripheral departments; Affected area: bilateral changes; Contours: clear; Number and nature of foci: up to 3; Halo sign: no; Localization of lesions Left lung Damage rate: 40%; Right lung Damage percentage: 25%;	92-95	21	+									+			+
C-10		+	37	68	158	27.2	15																Coronavirus infection caused by COVID-19 virus, virus identified (confirmed by laboratory testing regardless of the severity of clinical signs or symptoms)			+			36.9	150/97	62	CT-signs of interstitial and infiltrative-inflammatory changes, severe (CT-3), with a high degree of probability of viral etiology. Bilateral changes on both sides, but to a greater extent on the left, in the peripheral and central sections, there are massive areas of "ground glass" with areas of reticular changes and areas of consolidation. Percentage of involvement of the pulmonary parenchyma: …	99	21	+				+		+			+	+
C-11		+	82	70	158	28	15	+				+											Coronavirus infection caused by COVID-19 virus, virus identified (confirmed by laboratory testing regardless of the severity of clinical signs or symptoms)					+	38.2	124/88	65	CT-signs of infiltrative-inflammatory changes, critical severity (CT-4), lymphadenopathy of VHLH. On both sides, panlobularly, against the background of changes like "ground glass", areas of consolidation and reticular changes are expressed. Percentage of involvement of the pulmonary parenchyma: Right lung - more than 75% Left lung - more than 75%.	97	55					+					+
C-12	+		58	100	178	31.5	15	+				+		+	+	+		+		-	-	-	Coronavirus infection caused by COVID-19 virus, virus identified (confirmed by laboratory testing regardless of the severity of clinical signs or symptoms)			+			39.7	132/80	81	CT-signs of interstitial / infiltrative-inflammatory changes, moderate to severe severity (CT-2), with a high degree of probability of viral etiology. Localization: bilateral changes Location: panlobular. Changes by type: "frosted glass"; with single areas of consolidation. Percentage of involvement of the pulmonary parenchyma: Right lung - 25-30% Left lung - up to 25%.	90-92	21	+									+
C-13		+	65	160	170	38	12	+										+		-	-	-	Primary diagnosis: U07.1 Primary disease: U 07.1 Coronavirus infection caused by COVID-19 virus, virus identified (confirmed by laboratory testing regardless of the severity of clinical signs or symptoms) Competing: Psychotropic drug poisoning 2 a. Art. (amitriptyline). Suicide.		+				36.7	129/79	84	Hypoventilation in the basal segments on both sides with signs of inflammatory infiltration. The roots of the lungs are structureless, expanded. The shadow of the mediastinum is not displaced. the shadow of the heart is widened in diameter. the diaphragm is clear, usually located. Hydropneumothorax was not identified. CT cannot be performed	93	21										+		+
C-14	+			107	182	32.3	15	+										+					Coronavirus infection caused by COVID-19 virus, virus identified (confirmed by laboratory testing regardless of the severity of clinical signs or symptoms)		+				39.2	125/79	82	Signs of infiltrative-inflammatory changes of mild severity (CT-1), with a high degree of probability of viral etiology Changes of the type: "frosted glass"; consolidation; reticular changes on the background of "frosted glass" Percentage of involvement of the pulmonary parenchyma: Right lung - 1% Left lung - up to 25%.	99	21	+						+			+	+		+
С-21	+		60	82	178	25.8	15							+						-	-	-	Coronavirus infection caused by COVID-19 virus, virus identified (confirmed by laboratory testing regardless of the severity of clinical signs or symptoms)				+		36.7	130/60	65	CT-signs of infiltrative-inflammatory changes, moderate to severe severity (CT-2), with a high degree of probability of viral etiology. Localization: bilateral changes Location: panlobular. Changes by type: "frosted glass"; areas of consolidation in the anterior regions Percentage of involvement of the pulmonary parenchyma: Right lung - 25-50% The left lung is 25-50%.	<70	50						+				+
C-22	+		70	120	170	41.5														-	-	-	Coronavirus infection caused by COVID-19 virus, virus identified (confirmed by laboratory testing regardless of the severity of clinical signs or symptoms)					+	38.5	125/76	58	CT-signs of interstitial infiltrative-inflammatory changes, critical severity (CT-4), with a high degree of probability of viral etiology, PID hernia. In comparison with the study dated 09/04/2020, the transformation of the "ground glass" zones into the consolidation zones is noted, the addition of a secondary infection is not excluded Localization: bilateral changes Location: panlobular. Changes…	95	40	+				+
C-23	+		47	80	168	28.3	15	+															Coronavirus infection caused by COVID-19 virus, virus identified (confirmed by laboratory testing regardless of the severity of clinical signs or symptoms)				+		39.5	153/74	64	CT-signs of infiltrative-inflammatory changes, critical severity (CT-4), with a high degree of probability of viral etiology. On both sides, diffuse compaction of the pulmonary parenchyma of the "ground glass" type with areas of consolidation and reticular changes against this background is determined. Percentage of involvement of the pulmonary parenchyma: Right lung - more than 75% Left lung - m…	93	75						+				+
С-24	+		67	80	168	28.3		+				+		+									Coronavirus infection caused by COVID-19 virus, virus identified (confirmed by laboratory testing regardless of the severity of clinical signs or symptoms)					+	38	120/70	97	Condition after surgery. CT-signs of interstitial changes in both lungs, severe (CT-3), with a high degree of probability of viral etiology, local pneumofibrosis S1 \ 2 and S9 of the left lung. Localization: bilateral changes Location: Mainly in the peripheral regions and panlobularly. Changes by type: "frosted glass"; reticular changes on the background of "frosted glass". The lower lobe of the …	82	96	+					+				+
C-25	+			110	176	35.5	15	+						+									Coronavirus infection caused by COVID-19 virus, virus identified (confirmed by laboratory testing regardless of the severity of clinical signs or symptoms)				+		38.5	105/75	90	Localization: bilateral changes Location: panlobular. Changes by type: "frosted glass"; Percentage of involvement of the pulmonary parenchyma: Right lung - 25-50% Left lung - 50-75%. : CT-signs of interstitial / infiltrative-inflammatory changes, severe severity (CT-3)	75	21					+					+
C-26		+	50	73	170	25.2	44081	+								+	+						Non-traumatic subarachnoid hemorrhage. Rupture of the aneurysm of the right internal carotid artery from 16.08.20, Intracerebral hematoma of the right temporal lobe 2.8 cm 3. H-H 2. Fisher 2. Coronavirus infection caused by COVID-19 virus, virus identified (confirmed by laboratory testing regardless of the severity of clinical signs or symptoms)				+		38.6	141/82	90	CT signs of infiltrative changes in the lungs on both sides, low probability of viral etiology (CT data most likely correspond to bilateral polysegmental pneumonia of bacterial origin)	99	45
С-27		+	58			15		+															Coronavirus infection caused by COVID-19 virus, virus identified (confirmed by laboratory testing regardless of the severity of clinical signs or symptoms)				+		38.5	126/74	68	Localization: bilateral changes Location: panlobular. Changes by type: "frosted glass"; consolidation - in the upper lobes of both lungs. Percentage of involvement of the pulmonary parenchyma: Right lung - more than 75% Left lung - 50-75%. CT-signs of interstitial / infiltrative-inflammatory changes, critical severity (CT-4), with a high degree of probability of viral etiology, pulmonary hyperten…	<85	50						+				+
С-45	+		77	75	169	26.2	15		+			+											1. Coronavirus infection caused by COVID-19 virus, virus identified (confirmed by laboratory testing regardless of the severity of clinical signs or symptoms) 2. Stomach cancer T4N1M1			+				90/50	80	In both lungs Location: Mainly in the peripheral regions, mainly in the lower regions Changes by type: "frosted glass", reticular changes Percentage of involvement of the pulmonary parenchyma: Right lung 30% Left lung - 25%. CT-signs of interstitial changes in the lungs, moderate-severe (CT2), with a high degree of probability of viral etiology, bullae in segment 10 of the left lung.	90	21										+
С-46		+	90	90	170	31.1		+	+			+		+			+						Coronavirus infection caused by COVID-19 virus, virus identified (confirmed by laboratory testing regardless of the severity of clinical signs or symptoms)					+	38	115/70	82	Localization: bilateral changes Location: panlobular. Changes by type: "frosted glass"; consolidation; reticular changes on the background of "frosted glass" Percentage of lung tissue involvement: Right lung - more than 75% Left lung - more than 75%. CT-signs of interstitial / infiltrative-inflammatory changes, critical severity (CT-4), with a high degree of probability of viral etiology; bilater…	95	60
С-47		+	68	53	150	43974	15	+		+		+											Coronavirus infection caused by COVID-19 virus, virus identified (confirmed by laboratory testing regardless of the severity of clinical signs or symptoms)		+				37.5	160/85	85	Localization: bilateral changes Location: Mainly in the peripheral regions; in the lower lobes. Changes by type: "frosted glass"; consolidation; Percentage of involvement of the pulmonary parenchyma: Right lung - less than 25% Left lung - less than 25%. CT signs of mild infiltrative and inflammatory changes in the lungs severity (CT-1) with a high probability of viral etiology.	98	21										+
С-48	+		39	96	175	43921												+	reactive hepatitis	-	-	-	Coronavirus infection caused by COVID-19 virus, virus identified (confirmed by laboratory testing regardless of the severity of clinical signs or symptoms)			+			38.9	120/90	85	Changes in type: "frosted glass" Percentage of involvement of the pulmonary parenchyma: Right lung - <25%. Left lung - <25%. CT signs of interstitial / infiltrative inflammatory changes, mild severity (CT-1), with a high degree of probability of viral etiology.	97	21				+						+
С-49	+		52	72	176	43884		+				+								-	-	-	1 Coronavirus infection caused by COVID-19 virus, virus identified (confirmed by laboratory testing regardless of the severity of clinical signs or symptoms) 2. Acute obstructive calculous cholecystitis. Choledecholithiasis. Empyema of the gallbladder. Condition after RCPG, endoscopic papillosphincterotomy, choledecholitholite extraction from 09/05/2020, Drainage of the gallbladder 09/14/2020г		+				37	116/80	88	Localization: bilateral changes Location: Mainly in the peripheral regions; in the lower lobes. Changes by type: "frosted glass"; consolidation; Percentage of involvement of the pulmonary parenchyma: Right lung - less than 25% Left lung - less than 25%. : CT-signs of infiltrative-inflammatory changes in the lungs of mild severity (CT-1) with a high degree of probability of viral etiology	98	21
С-50	+		24	69	173	23	14												Epilepsy	-	-	-	1 Coronavirus infection caused by COVID-19 virus, virus identified (confirmed by laboratory testing regardless of the severity of clinical signs or symptoms) 2.Epilepsy. A series of seizures.		+				38.1	102/62	77	Localization: bilateral changes Location: predominantly posterior sections. Changes by type: "frosted glass"; consolidation; Percentage of lung tissue involvement: Right lung - up to 25% Left lung - up to 25%. CT signs of bilateral polysegmental pneumonia (as a bacterial etiology, including with a high probability of viral etiology, mild severity (CT-1)).	99	30						+				+
С-51	+		81	80	179	44098	15	+	+			+					+		Emphysema of the lungs				Coronavirus infection caused by COVID-19 virus, virus identified (confirmed by laboratory testing regardless of the severity of clinical signs or symptoms)		+				38.9	150/80	75	Localization: bilateral changes Location: in the central departments and in the peripheral departments Changes by type: "frosted glass" Percentage of involvement of the pulmonary parenchyma: Right lung - up to 25% (was 5%) Left lung - 5 - 25% (was 0%). CT signs of interstitial / infiltrative-inflammatory changes, mild (CT-1), with a high degree of probability of viral etiology; in comparison with…	98				+							+
С-52	+		43	112	188	31.6	15													-	+	-	Coronavirus infection caused by COVID-19 virus, virus identified (confirmed by laboratory testing regardless of the severity of clinical signs or symptoms)			+			39.5	133/70	90	Localization: bilateral changes Location: panlobular. Changes by type: "frosted glass"; minimal consolidation, reticular changes; Percentage of involvement of the pulmonary parenchyma: Right lung -25-50% Left lung - up to 25%. CT-signs of interstitial changes in both lungs, moderate-severe (CT-2).	90	21					+					+	+
С-69		+	83	73	165	44069		+	+			+							Chronic autoimmune thyroiditis, primary hypothyroidism, drug compensation				Coronavirus infection caused by COVID-19 virus, virus identified (confirmed by laboratory testing regardless of the severity of clinical signs or symptoms)					+	38.4	133/66	53	Localization: bilateral changes Location: panlobular Changes by type: "frosted glass", reticular changes and areas of consolidation. Percentage of involvement of the pulmonary parenchyma: Right lung - 85% Left lung - 85%. CT-signs of interstitial / infiltrative-inflammatory changes, critical severity (CT-4), with a high degree of probability of viral etiology, calcification of the aorta and coron…	<60		+				+					+
С-70	+		49	80	180	44006	15																				+		38	122/78	82	Localization: bilateral changes Location: in peripheral, central departments Changes by type: "frosted glass"; consolidation against a frosted glass background Percentage of involvement of the pulmonary parenchyma: Right lung - 50-75% Left lung - 50-75%. CT-signs of interstitial changes in both lungs, severe (CT-3), with a high degree of probability of viral etiology.	96	21	+					+				+
С-71	+		57	78	178	44006	15	+						+									Coronavirus infection caused by COVID-19 virus, virus identified (confirmed by laboratory testing regardless of the severity of clinical signs or symptoms)				+		39.5	130/80	94	Localization: bilateral changes Location: panlobular. Changes by type: "frosted glass"; consolidation; reticular changes on the background of "frosted glass" Percentage of involvement of the pulmonary parenchyma: Right lung - up to 75% Left lung -50%. CT-signs of infiltrative-inflammatory changes, severe severity (CT-3), with a high degree of probability of viral etiology	99	60	+			+						+
С-72		+	52	70	172	44005	15													-	-	-	Coronavirus infection caused by COVID-19 virus, virus identified (confirmed by laboratory testing regardless of the severity of clinical signs or symptoms)		+				38	110/70	78	Localization: bilateral changes Location: predominantly in the peripheral regions Changes by type: "frosted glass"; reticular changes on the background of "frosted glass" Percentage of involvement of the pulmonary parenchyma: Right lung - less than 25% Left lung - less than 25%. Conclusion: CT signs of infiltrative-inflammatory changes of mild severity (CT1), with a high degree of probability of …	97	21	+			+					+	+
C-73	+		80	75	174	44036		+	+			+		+									Coronavirus infection caused by COVID-19 virus, virus identified (confirmed by laboratory testing regardless of the severity of clinical signs or symptoms)			+			38.5	140/90	88	Localization: bilateral changes Location: predominantly in the peripheral regions; Changes by type: "frosted glass"; single areas of consolidation, reticular changes against the background of "frosted glass". Percentage of lung tissue involvement: Right lung - 25-50% Left lung - 25-50%. CT-signs of interstitial and infiltrative-inflammatory changes in both lungs, moderate to severe severity (CT-2…	94	21	+									+	+
C-74		+	72	75	152	32.4	15	+				+		+				+					Coronavirus infection caused by COVID-19 virus, virus identified (confirmed by laboratory testing regardless of the severity of clinical signs or symptoms)			+			38.5	130/80	78	On both sides, panlobularly, against the background of" frosted glass ", areas of consolidation and reticular changes are revealed. Percentage of involvement of the pulmonary parenchyma: Right lung - up to 25% Left lung - up to 25%. CT-signs of infiltrative-inflammatory changes, mild severity (CT-1), with a high degree of probability of viral etiology.	98	21	+			+					+	+
С-103	+		74	125	167	44.8		+	+			+		+				+	Thyroid nodules				Coronavirus infection caused by COVID-19 virus, virus identified (confirmed by laboratory testing regardless of the severity of clinical signs or symptoms)					+	38	130/78	80	On both sides, the areas of consolidation and reticular changes. Percentage of involvement of the pulmonary parenchyma: Right lung - more than 75% Left lung - more than 75%. CT-signs of infiltrative-inflammatory changes in both lungs, critical severity (CT-4), with a high degree of probability of viral etiology, metatuberculous changes in the apex of both lungs, bilateral hydrothorax, cardiomegal…	<80	60				+						+
С-104	+		69	130	167	46.6	15	+						+				+					Coronavirus infection caused by COVID-19 virus, virus identified (confirmed by laboratory testing regardless of the severity of clinical signs or symptoms)					+	38	120/70	74	CT-signs of interstitial / infiltrative-inflammatory changes in the lungs of severe severity (CT-4) with a high degree of probability of viral etiology.	<80	70	+			+		+				+
С-105	+		46	95	180	43919	15								+			+	Gout				Coronavirus infection caused by COVID-19 virus, virus identified (confirmed by laboratory testing regardless of the severity of clinical signs or symptoms)			+			39	116/70	74	On both sides, in the cortical regions and in the root region, areas of "frosted glass" with consolidation zones are revealed Percentage of involvement of the pulmonary parenchyma: Right lung - more than 25% Left lung - more than 25%. CT-signs of infiltrative-inflammatory changes, moderate to severe severity (CT-2), with a high degree of probability of viral etiology.	98	21	+			+						+
С-106	+		64	90	170	43861	15	+				+		+				+					Coronavirus infection caused by COVID-19 virus, virus identified (confirmed by laboratory testing regardless of the severity of clinical signs or symptoms)				+		39	140/75	116	Localization: bilateral changes. Location: panlobular. Changes by type: "frosted glass"; consolidation; reticular changes on the background of "frosted glass". Percentage of involvement of the pulmonary parenchyma: Right lung - 50-75%. Left lung - 50-75%. CT-signs of infiltrative-inflammatory changes, severe severity (CT-3), with a high degree of probability of viral etiology.	93		+									+
С-107	+		69	75	175	43945	15	+	+														Coronavirus infection caused by COVID-19 virus, virus identified (confirmed by laboratory testing regardless of the severity of clinical signs or symptoms)					+		138/44	67	Localization: bilateral changes Location: panlobular. Changes by type: "frosted glass"; initial signs of consolidation; reticular changes against the background of "frosted glass", thickening of interlobular septa Percentage of involvement of the pulmonary parenchyma: Right lung - 90% Left lung - 80%. CT-signs of interstitial / infiltrative-inflammatory changes, extremely severe (CT-4), with a hi…	94	70	+					+				+
С-108	+		63					+				+											Coronavirus infection caused by COVID-19 virus, virus identified (confirmed by laboratory testing regardless of the severity of clinical signs or symptoms)					+	40.0	130/75	101	Localization: bilateral changes, right lung collapsed Location: panlobular Changes of the type: "frosted glass", consolidation mainly in the posterior basal regions Percentage of involvement of the pulmonary parenchyma: Right lung -> 75% Left lung -> 75%. CT-signs of infiltrative-inflammatory changes of critical severity (CT-4); right-sided pneumohydrothorax 1760/860 cm3, collapse of the right lu…
С-109	+		60	89	184	43887		+				+											Coronavirus infection caused by COVID-19 virus, virus identified (confirmed by laboratory testing regardless of the severity of clinical signs or symptoms)				+			115/80	84	Percentage of lung tissue involvement: Right lung -> 75%. Left lung -> 75%. Signs of interstitial and infiltrative-inflammatory changes, severe severity (CT-4), with a high degree of probability of viral etiology.						+						+
С-113		+	62	86	164	31.9	15	+				+							Multiple primary cancer (Squamous cell carcinoma of the vagina, multicellular carcinoma of the right				Coronavirus infection caused by COVID-19 virus, virus identified (confirmed by laboratory testing regardless of the severity of clinical signs or symptoms)				+			88/56	134	Localization: bilateral changes Location: in the peripheral and central sections, panlobular. Changes by type: "frosted glass"; consolidation; reticular changes on the background of "matte glass ", Curly lines Percentage of involvement of the pulmonary parenchyma: Right lung - up to 70% (was more than 25) Left lung - up to 75% (there were more than 25). CT signs of interstitial, infiltrative-infl…	93	80	+				+					+
С-114	+		68	94	176	43920	15	+										+	lung)	-	-	-	Coronavirus infection caused by COVID-19 virus, virus identified (confirmed by laboratory testing regardless of the severity of clinical signs or symptoms)				+		39	130/80	70	Localization: bilateral changes Location: panlobular. Changes by type: "frosted glass"; consolidation; reticular changes on the background of "frosted glass" Percentage of involvement of the pulmonary parenchyma: Right lung - 50-75% Left lung - 50-75%. CT-signs of interstitial infiltrative-inflammatory changes, severe (CT-3), with a high degree of probability of viral etiology.	88	70		+				+				+
С-115		+	61					+				+						+	Chronic gastritis. Fatty hepatosis. Urolithiasis disease. Gallbladder polyps.				Coronavirus infection caused by COVID-19 virus, virus identified (confirmed by laboratory testing regardless of the severity of clinical signs or symptoms)				+
C-116		+	53	68	168	24	15													-	-	-	Coronavirus infection caused by COVID-19 virus, virus identified (confirmed by laboratory testing regardless of the severity of clinical signs or symptoms)		+				38.8	129/81	88	Localization: bilateral changes. Location: Mainly in the peripheral regions; Changes in type: "frosted glass" with areas of consolidation. Percentage of involvement of the pulmonary parenchyma: Right lung - up to 25%. Left lung - up to 25%. CT signs of interstitial / infiltrative inflammatory changes, mild (CT1), with a high degree of probability of viral etiology.	98	21	+			+						+			+
С-117		+	61	68	165	44098	Медикаментозная седация													-	-	+	Coronavirus infection caused by COVID-19 virus, virus identified (confirmed by laboratory testing regardless of the severity of clinical signs or symptoms)					+	38.5	134/88	57	Localization: bilateral changes Location: in peripheral departments; in the central departments; panlobularly Changes by type: "frosted glass"; consolidation Percentage of involvement of the pulmonary parenchyma: Right lung - more than 75% Left lung - more than 75%. : CT signs of infiltrative-inflammatory changes of critical severity (CT-4), with a high degree of probability of viral etiology. Ag…	100	60
С-118	+		70	70	185	43941	15	+									+			-	-	-	Coronavirus infection caused by COVID-19 virus, virus identified (confirmed by laboratory testing regardless of the severity of clinical signs or symptoms)					+	38.5	140/90	86	Percentage of involvement of the pulmonary parenchyma: Right lung - 75%. Left lung - 75%. CONCLUSION: CT signs of interstitial and infiltrative inflammatory changes, critical severity (CT-4), minimal bilateral hydrothorax, pulmonary hypertension. Emphysematous changes in the lungs, pneumosclerosis, hilar lymphadenopathy. CT - signs of a space-occupying formation of the posterior mediastinum at th…	88	25					+					+
C-119	+		58	90	183	44069	15																Coronavirus infection caused by COVID-19 virus, virus identified (confirmed by laboratory testing regardless of the severity of clinical signs or symptoms)				+		39	117/88	97	Localization: bilateral changes Location: predominantly in the peripheral regions; panlobularly. Changes by type: "frosted glass"; reticular changes against the background of "frosted glass"; consolidation Percentage of involvement of the pulmonary parenchyma: Right lung - 50-75% Left lung - 50-75%. CT-signs of infiltrative-inflammatory changes of severe severity (CT3), expansion of the ascending…	90	21	+			+	+					+
С-121	+		46	100	178	43982	15												Small cell (diffuse) non-Hodgkin lymphoma. Chemotherapy from 2017-2019.	-	-	-	Coronavirus infection caused by COVID-19 virus, virus identified (confirmed by laboratory testing regardless of the severity of clinical signs or symptoms)					+	38.8	120/80	70	Localization: bilateral changes Location: panlobular. Changes by type: "frosted glass"; consolidation; reticular changes on the background of "frosted glass" Percentage of involvement of the pulmonary parenchyma: Right lung - more than 75% Left lung - more than 75%. CT-signs of interstitial / infiltrative-inflammatory changes, critical severity (CT-4), with a high degree of probability of viral e…	80	21	+				+					+			+
С-122		+	70					+		+		+		+									Coronavirus infection caused by COVID-19 virus, virus identified (confirmed by laboratory testing regardless of the severity of clinical signs or symptoms)				+		37.8	128/76	75	Localization: bilateral changes Location: In peripheral departments and central departments; panlobularly. Changes by type: "frosted glass"; reticular changes against the background of "ground glass", consolidation. Percentage of involvement of the pulmonary parenchyma: Right lung - 50-75%. Left lung - more than 75%. CT-signs of interstitial and infiltrative-inflammatory changes in the lungs, sev…												+
С-123	+		61					+											Complex genesis encephalopathy: toxic-metabolic, vascular.				Coronavirus infection caused by COVID-19 virus, virus identified (confirmed by laboratory testing regardless of the severity of clinical signs or symptoms)					+		110/71	68	Localization: bilateral changes Location: in peripheral departments; in the central departments; panlobularly. Changes by type: "frosted glass"; reticular changes against the background of "frosted glass"; consolidation with traced lumens of the bronchi. Percentage of involvement of the pulmonary parenchyma: Right lung - more than 75% Left lung - more than 75%. CT-signs of infiltrative-inflammato…	90	94	+					+			+	+
С-124	+		53	110	185	32.1	15	+												-	-	-	1. Coronavirus infection caused by COVID-19 virus, virus identified (confirmed by laboratory testing regardless of the severity of clinical signs or symptoms) 2. Acute severe pancreatitis. Large focal pancreatic necrosis. Parapancreatitis. Erosive reflux esophagitis. Paracolite. Paranephritis. Omentoburitis. Chronic gastritis. Insufficiency of the cardia		+				38.5	178/90	100	1. Localization: bilateral changes Location: Mainly in the peripheral regions; mainly in the back sections; in the lower sections. Changes by type: "frosted glass"; reticular changes on the background of "frosted glass". Percentage of lung tissue involvement: Right lung - 1% Left lung - 1%. CT-signs of interstitial / infiltrative-inflammatory changes in the lungs, mild (CT-1), with a high degree …	98	21
С-128	+								+			+											Coronavirus infection caused by COVID-19 virus, virus identified (confirmed by laboratory testing regardless of the severity of clinical signs or symptoms)					+	37.6	131/62	78	89% defeat	85			+				+
С-129	+			85																			Coronavirus infection caused by COVID-19 virus, virus identified (confirmed by laboratory testing regardless of the severity of clinical signs or symptoms)		+				38.5	130/70	76	25% defeat	86		+					+				+
С-130		+		90				+															Coronavirus infection caused by COVID-19 virus, virus identified (confirmed by laboratory testing regardless of the severity of clinical signs or symptoms)						36.5	120/80	82	37.8% defeat	97		+					+				+
С-131	+													+									Coronavirus infection caused by COVID-19 virus, virus identified (confirmed by laboratory testing regardless of the severity of clinical signs or symptoms)					+	39.4			45% defeat	94
C-132		+																					Coronavirus infection caused by COVID-19 virus, virus identified (confirmed by laboratory testing regardless of the severity of clinical signs or symptoms)				+			160/80	75	65% defeat	73
C-133	+													+					Renal failure				Coronavirus infection caused by COVID-19 virus, virus identified (confirmed by laboratory testing regardless of the severity of clinical signs or symptoms)					+				33% defeat	94		+		+
C-134	+																						Coronavirus infection caused by COVID-19 virus, virus identified (confirmed by laboratory testing regardless of the severity of clinical signs or symptoms)		+					130/80	85	5% defeat	93		+									+
C-135	+							+															Coronavirus infection caused by COVID-19 virus, virus identified (confirmed by laboratory testing regardless of the severity of clinical signs or symptoms)		+					160/95	62	12% defeat	98		+
C-136	+			75	168	26.6																	Coronavirus infection caused by COVID-19 virus, virus identified (confirmed by laboratory testing regardless of the severity of clinical signs or symptoms)			+				190/90	89	22% defeat	98						+					+
С-137	+																						Coronavirus infection caused by COVID-19 virus, virus identified (confirmed by laboratory testing regardless of the severity of clinical signs or symptoms)					+		130/80	80	48.8% defeat	100
С-141	+		54	103	173	34.4	15																Coronavirus infection caused by COVID-19 virus, virus identified (confirmed by laboratory testing regardless of the severity of clinical signs or symptoms)					+	39.5	135/80	85	Localization: bilateral changes Location: panlobular Changes by type: areas of "frosted glass"; consolidation, reticular changes. Percentage of involvement of the pulmonary parenchyma: Right lung - 50-75% Left lung - more than 75%. CT-signs of infiltrative-inflammatory changes in both lungs, critical severity (CT-4), with a high degree of probability of viral etiology, cardiomegaly.	73	60	+			+	+					+
С-143		+	82	62	160	43885	15	+	+			+							Paroxysmal atrial fibrillation (HAS-BLED 2 points, CHA2DS2-VASc 5 points)				Coronavirus infection caused by COVID-19 virus, virus identified (confirmed by laboratory testing regardless of the severity of clinical signs or symptoms)					+	38.5	133/68	70	Localization: bilateral changes Location: panlobular. Changes by type: "frosted glass", single areas of consolidation; Percentage of involvement of the pulmonary parenchyma: Right lung - 70% Left lung - 80%. CT-signs of interstitial / infiltrative-inflammatory changes, severe (CT-4, there was CT-3), with a high degree of probability of viral etiology.	96	21	+					+				+
С-144	+		59	85	170	43950	15	+	+			+											Coronavirus infection caused by COVID-19 virus, virus identified (confirmed by laboratory testing regardless of the severity of clinical signs or symptoms)					+	39	140/88	89	Localization: bilateral changes Location: Panlobular. Changes by type: "frosted glass", consolidation Percentage of involvement of the pulmonary parenchyma: Right lung - more than 75% Left lung - more than 75%. : CT-signs of infiltrative-inflammatory changes of critical severity (CT-4).	84	65	+					+
С-146		+	83	82	165	43860	15	+						+									Coronavirus infection caused by COVID-19 virus, virus identified (confirmed by laboratory testing regardless of the severity of clinical signs or symptoms)			+			38.6	130/80	78	Description: Localization: bilateral changes Location: predominantly in the peripheral regions; Changes by type: "frosted glass"; pneumofibrous and reticular changes Percentage of involvement of the pulmonary parenchyma: Right lung - 25 to 50% Left lung - 25 to 50%. CT signs of interstitial / infiltrative-inflammatory changes, moderate severity (CT-2: Right lung - from 25 to 50%, Left lung - from…	95	21	+					+				+
С-147		+	76	100	165	36.7	15	+				+		+			+			-	-	-	Coronavirus infection caused by COVID-19 virus, virus identified (confirmed by laboratory testing regardless of the severity of clinical signs or symptoms)				+			122/82	98	Localization: bilateral changes Location: panlobular. Changes by type: "frosted glass"; consolidation; reticular changes on the background of "frosted glass" Percentage of involvement of the pulmonary parenchyma: Right lung - more than 75% The left lung is less than 75%. CT-signs of interstitial / infiltrative inflammatory changes, critical severity (CT-4), with a high degree of probability of vi…	80-83	21	+					+				+
С-149		+	69				15					+						+	Paroxysmal form of atrial fibrillation. Lymphostasis of the lower extremities. Chronic calculous cholecystitis.				1. Coronavirus infection caused by COVID-19 virus, virus identified (confirmed by laboratory testing regardless of the severity of clinical signs or symptoms). 2. Urolithiasis, stone in / 3 of the right ureter, stone of the right kidney. Ureterolithoextraction on the right 10/05/2020, trauma of the middle third of the right ureter 10/05/2020, percutaneous nephrostomy on the right 10/05/2020			+			38.5	130/80	84	Localization: bilateral changes Location: Mainly in the central and upper sections; panlobularly. Changes by type: "frosted glass" Percentage of involvement of the pulmonary parenchyma: Right lung - 25-50% Left lung - less than 25%. CT signs of interstitial changes, moderate to severe severity (CT-2), with a high degree of probability of viral etiology, mediastinal lymphadenopathy, minimal right-…	95
С-150		+		95	161	36.6												+					Coronavirus infection caused by COVID-19 virus, virus identified (confirmed by laboratory testing regardless of the severity of clinical signs or symptoms)			+			38.4			43.8% defeat				+
С-151		+																					Coronavirus infection caused by COVID-19 virus, virus identified (confirmed by laboratory testing regardless of the severity of clinical signs or symptoms)						37.8	120/70	66	14.9% defeat
С-153		+																					Coronavirus infection caused by COVID-19 virus, virus identified (confirmed by laboratory testing regardless of the severity of clinical signs or symptoms)			+				127/80	67	25.4% defeat	95		+									+
С-154	+																						Coronavirus infection caused by COVID-19 virus, virus identified (confirmed by laboratory testing regardless of the severity of clinical signs or symptoms)		+				38.2	120/74	78	14.7% defeat	94											+
С-155	+																						Coronavirus infection caused by COVID-19 virus, virus identified (confirmed by laboratory testing regardless of the severity of clinical signs or symptoms)				+			115/55	79	22% defeat	97
С-156	+																						Coronavirus infection caused by COVID-19 virus, virus identified (confirmed by laboratory testing regardless of the severity of clinical signs or symptoms)			+			39	129/70	71	27.9% defeat	93											+	+
С-157	+																						Coronavirus infection caused by COVID-19 virus, virus identified (confirmed by laboratory testing regardless of the severity of clinical signs or symptoms)			+				160/90	100	39.2% defeat	94		+
С-158	+																						Coronavirus infection caused by COVID-19 virus, virus identified (confirmed by laboratory testing regardless of the severity of clinical signs or symptoms)		+				37.1	123/80	96	10.1% defeat	95											+
С-159		+																					Coronavirus infection caused by COVID-19 virus, virus identified (confirmed by laboratory testing regardless of the severity of clinical signs or symptoms)				+		38.4	120/70	86	42% defeat	89		+				+
С-160	+																						Coronavirus infection caused by COVID-19 virus, virus identified (confirmed by laboratory testing regardless of the severity of clinical signs or symptoms)		+				37.5	138/72	84	4.1% defeat	98
С-161	+			90	179																		Coronavirus infection caused by COVID-19 virus, virus identified (confirmed by laboratory testing regardless of the severity of clinical signs or symptoms)				+		38.5	140/80	80	66.5% defeat	91							+				+
С-162		+																					Coronavirus infection caused by COVID-19 virus, virus identified (confirmed by laboratory testing regardless of the severity of clinical signs or symptoms)		+					120/80	68	3.1% defeat	98
С-163		+		91																			Coronavirus infection caused by COVID-19 virus, virus identified (confirmed by laboratory testing regardless of the severity of clinical signs or symptoms)			+			39.1	120/70	76	63.2% defeat	96
С-164		+																					Coronavirus infection caused by COVID-19 virus, virus identified (confirmed by laboratory testing regardless of the severity of clinical signs or symptoms)		+					125/73	79	5.1% defeat	98
С-171	+		73	74	166	44069	15	+	+			+				+			Peripheral small cell carcinoma of the upper lobe of the right lung рT1cN0M0, stage IA3. Condition after extended lobectomy from 09.09. Duodenal ulcer in remission. Chronic prostatitis				Coronavirus infection caused by COVID-19 virus, virus identified (confirmed by laboratory testing regardless of the severity of clinical signs or symptoms)		+				38.5	127/69	82	Localization: Bilateral changes Location: in the peripheral and central departments. Changes by type: "frosted glass"; reticular changes on the background of "frosted glass" Percentage of involvement of the pulmonary parenchyma: Right lung - about 5% Left lung - less than 5%. Condition after surgery. CT signs of interstitial / infiltrative inflammatory changes, mild (CT-1 about 5% on both sides),…	97						+					+
С-172	+		56	80	176	44068	15										+		Thromboembolism of the left pulmonary artery. Concomitant: Adenocarcinoma of the lower lobe of the left lung. T3N0M0b 2B stud. Operation 04.04. 2016: lower left lobectomy. Disease progression (January 2019) in both lungs.				Coronavirus infection caused by COVID-19 virus, virus identified (confirmed by laboratory testing regardless of the severity of clinical signs or symptoms)				+		38	125/70	88	Localization: bilateral changes Changes by type: "frosted glass"; consolidation; reticular changes on the background of "frosted glass" Percentage of lung tissue involvement: Right lung - 50-75% Left lung - 25-50%. Condition after S3 resection of the left lung. CT-signs of interstitial / infiltrative-inflammatory changes, severe (CT-3), with a high degree of probability of viral etiology	90							+				+
C-173		+	35	48	165	44089																	1. Coronavirus infection caused by COVID-19 virus, virus identified (confirmed by laboratory testing regardless of the severity of clinical signs or symptoms) 2. Acute biphenotypic leukemia Ph + with rearrangement of the MLL gene. Remission. Chronic graft-versus-host reaction with lesions of the gastrointestinal tract, skin, mucous membranes, liver.		+				39.5	120/80	98	Localization: bilateral changes Location: in the peripheral and central departments. Changes by type: "frosted glass" Percentage of involvement of the pulmonary parenchyma: Right lung - less than 25% Left lung - less than 25%. CT signs of interstitial changes, mild severity (CT-1), the volume of damage to the right lung is less than 25%, the left lung is less than 25%, with a high degree of proba…	98					+						+
С-174	+		67	85	180	43887	15	+	+			+				+				-	-	-	1. Coronavirus infection caused by COVID-19 virus, virus identified (confirmed by laboratory testing regardless of the severity of clinical signs or symptoms) 2. з: I64 Инсульт, не уточненный как кровоизлияние или инфаркт		+				37.3	120/80	70	Localization: In the right lung Location: Mainly in the peripheral regions; Changes by type: "frosted glass"; consolidation; Percentage of lung tissue involvement: The right lung is less than 10%. CT-signs of interstitial / infiltrative-inflammatory changes, mild (CT-1), with an average probability of viral etiology; lymphadenopathy.	96
C-175	+		42	84	176	43857	15																Coronavirus infection caused by COVID-19 virus, virus identified (confirmed by laboratory testing regardless of the severity of clinical signs or symptoms)		+				38.8	120/80	88	Localization: bilateral changes Location: predominantly in the peripheral regions Changes by type: "frosted glass"; consolidation; reticular changes on the background of "frosted glass" Percentage of involvement of the pulmonary parenchyma: Right lung - less than 25% Left lung - less than 25%. CT signs of infiltrative-inflammatory changes of mild severity (CT-1): the volume of the lesion in the r…	95		+			+						+
С-178	+		54	105	176	35.4	145											+		-	-	-	1. Coronavirus infection caused by COVID-19 virus, virus identified (confirmed by laboratory testing regardless of the severity of clinical signs or symptoms) 2. Acute renal-hepatic failure, unspecified, grade 3		+				37.4	165/85	55	Localization: bilateral changes Location: Mainly in the upper lobes; panlobularly. Changes by type: "frosted glass" Percentage of involvement of the pulmonary parenchyma: Right lung - less than 5% Left lung - less than 5%. CT signs of interstitial / infiltrative-inflammatory changes, mild (CT-1, Right lung - less than 5%, Left lung - less than 5%), with a high degree of viral etiology. Splenomega…	99	21										+	+
C-179		+	36	132	178	41.6	15	+										+	Hypothyroidism, Varicose veins, Endometrial hyperplasia	-	-	-	Coronavirus infection caused by COVID-19 virus, virus identified (confirmed by laboratory testing regardless of the severity of clinical signs or symptoms)		+				39	135/80	75	Localization: bilateral changes Location: in peripheral departments and central departments. Changes by type: "frosted glass"; consolidation; Percentage of involvement of the pulmonary parenchyma: Right lung - 25-50% Left lung - 25-50%. CT-signs of interstitial / infiltrative-inflammatory changes, mild severity (CT-2), the volume of damage to the right lung -25-50%, left lung -25-50%, with a high…	98		+			+	+					+
С-180		+	57	70	161	27	15																1.Coronavirus infection caused by COVID-19 virus, virus identified (confirmed by laboratory testing regardless of the severity of clinical signs or symptoms) 2.Flame burns I-II-IIIAB. 25% p.t. (IIIB-9%) in the area of the face, forearms, hands, thighs, legs, feet.		+				38.4	125/80	82	Localization: bilateral changes Location: Mainly in the peripheral regions; perivascular. Changes by type: "frosted glass"; reticular changes on the background of "frosted glass" Percentage of involvement of the pulmonary parenchyma: Right lung - up to 10% Left lung - up to 5%. CT signs of interstitial / infiltrative-inflammatory changes, mild (CT-1: right lung - up to 10%, left lung - up to 5%),…	98	21
С-181		+	51	55	163	44032	15																Coronavirus infection caused by COVID-19 virus, virus identified (confirmed by laboratory testing regardless of the severity of clinical signs or symptoms)		+					110/77	89	Location: Mainly in the peripheral and central regions. Changes by type: "frosted glass", areas of consolidation Percentage of involvement of the pulmonary parenchyma: Right lung - less than 50% Left lung - less than 25%. Condition after surgery. CT signs of interstitial lung changes, mild (CT-2, on the right - up to 50%, on the left - up to 25%), with a high degree of probability of viral etiolo…	97
С-182	+		66	65	177	43912	15	+			+					+				-	-	-	1. Coronavirus infection caused by COVID-19 virus, virus identified (confirmed by laboratory testing regardless of the severity of clinical signs or symptoms) 2. Acute macrofocal myocardial infarction of the lower wall of the left ventricle from 20.10.20.		+				38.5	90/60	61	Localization: In the right lung Location: Mainly in the peripheral regions; Changes by type: "frosted glass"; Percentage of involvement of the pulmonary parenchyma: Right lung - up to 5% Left lung - 0%. CT-signs of interstitial changes, mild severity (CT-1), with an average probability of viral etiology, emphysematous changes in the lungs, moderate expansion of the ascending aorta (40 mm), calcif…	96	21	+									+
С-183		+	50	93	162	35.4	15	+				+						+	Follicular lymphoma since 2012, relapse in 2014. Chemotherapy 2012, 2014				Coronavirus infection caused by COVID-19 virus, virus identified (confirmed by laboratory testing regardless of the severity of clinical signs or symptoms)		+				38	139/98	98	Localization: bilateral changes Location: Mainly in the peripheral and central regions. Changes by type: "frosted glass"; consolidation Percentage of involvement of the pulmonary parenchyma: Right lung - up to 25% Left lung - up to 25%. CT signs of interstitial and infiltrative-inflammatory changes in the lungs of mild severity (CT-1, right lung - up to 25%, left lung - up to 25%), pulmonary hype…	96	21	+				+					+
C-184		+	69	162	68	44099	15	+											Жировой гепатоз	-	-	-	Coronavirus infection caused by COVID-19 virus, virus identified (confirmed by laboratory testing regardless of the severity of clinical signs or symptoms)		+				37.5	140/80	82	Localization: bilateral changes Location: in peripheral departments Changes by type: frosted glass, reticular changes, consolidation Percentage of involvement of the pulmonary parenchyma: Right lung - up to 20% Left lung - about 15% In S3, S8 of the right lung and S3, S8 of the left lung there are subsegmental atelectasis. CT signs of interstitial changes in both lungs, mild (CT-1, right lung - u…	95-96
C-185	+		58	80	178	43976	15												Abscess of the right frontal and parietal lobes. GCS 15 points. Edema, dislocation of the brain, convulsive syndrome. Operation: opening of the brain abscess and drainage				Coronavirus infection caused by COVID-19 virus, virus identified (confirmed by laboratory testing regardless of the severity of clinical signs or symptoms)		+				38.7	123/79	89	Localization: bilateral changes Location: Mainly in peripheral departments Changes by type: "frosted glass"; reticular changes. Percentage of involvement of the pulmonary parenchyma: Right lung - up to 25% Left lung - up to 25%. CT-signs of interstitial / infiltrative-inflammatory changes, mild severity (CT-1), with an average probability of viral etiology.	93	21									+	+
C-186	+		>70	78	172	26.3	15	+	+			+					+		Paroxysmal atrial fibrillation (risk on the CHA2DS2-VASc scale 3 points, HASBLED 2 points). Frequent ventricular premature beats (2017). NK II A Art. Related: Pneumosclerosis. Chronic cerebral ischemia. Dorsopathy. Chronic cholecystitis. Chronic gastritis.				Coronavirus infection caused by COVID-19 virus, virus identified (confirmed by laboratory testing regardless of the severity of clinical signs or symptoms)		+				39	130/80	85	Localization: bilateral changes Location: in peripheral and central departments Changes by type: "frosted glass"; reticular changes Percentage of involvement of the pulmonary parenchyma: Right lung - up to 25% (25%) Left lung - up to 25% (10%). In the S8, both lungs have air bullae, up to 12 mm on the right and up to 16 mm on the left). CT signs of interstitial changes in both lungs, mild (CT1, r…	96					+	+					+			+
С-187	+		60	82	178	44068	15									+			Liver transplant from 2018 Prostate adenoma				Coronavirus infection caused by COVID-19 virus, virus identified (confirmed by laboratory testing regardless of the severity of clinical signs or symptoms)			+			39	130/80	76	Localization: bilateral changes Location: predominantly in the peripheral regions Changes by type: "frosted glass"; consolidation, reticular changes Percentage of involvement of the pulmonary parenchyma: Right lung 25-50% (30%) Left lung - 25-50% (30%). CT signs of infiltrative-inflammatory changes in both lungs, moderate severity (CT-2): the volume of damage to the right lung 30%, the volume of …	96					+					+	+
С-188	+		54					+															Coronavirus infection caused by COVID-19 virus, virus identified (confirmed by laboratory testing regardless of the severity of clinical signs or symptoms)				+		38.3	154/100	100	Percentage of involvement of the pulmonary parenchyma: Right lung - 51% Left lung - up to 25%. CT-signs of interstitial / infiltrative-inflammatory changes, severe (CT-3, Right lung - 51%, Left lung - up to 25%), with a high probability of viral etiology.	95
С-189	+		55	85	180	43887																	Coronavirus infection caused by COVID-19 virus, virus identified (confirmed by laboratory testing regardless of the severity of clinical signs or symptoms)				+		37.8	125/70		Localization: bilateral changes Location: in the central and peripheral departments; panlobularly. Changes by type: "frosted glass"; consolidation; reticular changes on the background of "frosted glass" Percentage of lung tissue involvement: Right lung - 25-50% Left lung 50-75%. CT signs of interstitial / infiltrative inflammatory changes in the lungs (right 25-50%, left 50-75%), severe (CT-3), w…			+									+
C-190		+	82	62	160	24.2	15	+				+							Paroxysmal atrial fibrillation.				Coronavirus infection caused by COVID-19 virus, virus identified (confirmed by laboratory testing regardless of the severity of clinical signs or symptoms).					+	38.5	125/75	76	Localization: bilateral changes Location: panlobular. Changes by type: "frosted glass", consolidation; reticular changes on the background of frosted glasses. Percentage of involvement of the pulmonary parenchyma: Right lung - 50-75% (about 60%) Left lung - about 80%. CT-signs of interstitial and infiltrative-inflammatory changes, critical severity (CT-4) with a high probability of viral etiology…	85	60	+				+					+
С-191	+		54	103	173	34.4	15																Coronavirus infection caused by COVID-19 virus, virus identified (confirmed by laboratory testing regardless of the severity of clinical signs or symptoms)					+	39.5	130/80	103	Localization: bilateral changes Location: panlobular Changes by type: areas of "frosted glass"; consolidation, reticular changes. Percentage of involvement of the pulmonary parenchyma: Right lung - 50-75% Left lung - more than 75%. CT-signs of infiltrative-inflammatory changes in both lungs, critical severity (CT-4), with a high degree of probability of viral etiology, cardiomegaly.	89	60	+			+		+				+
С-192	+		59	115	180	35.4		+	+					+					Gout				Coronavirus infection caused by COVID-19 virus, virus identified (confirmed by laboratory testing regardless of the severity of clinical signs or symptoms)			+			38.5	149/75	88	Location: Mainly in the peripheral regions; in the front / back sections; in the upper / lower sections. Changes by type: "frosted glass"; reticular changes on the background of "frosted glass" Percentage of lung tissue involvement: Right lung - 25% Left lung - 15%. CT-signs of interstitial / infiltrative-inflammatory changes in the lungs, moderate to severe severity (CT-2), with a high degree of…	99											+
С-193	+			80	170	27.6	15												Mitral-tricuspid heart disease: myxomatosis of the valves, grade 3 insufficiency. pulmonary hypertension. cardiomegaly. BCA stenosis 40%. NK 2A FK3, 13.10.2020: mitral valve replacement with mechanical prosthesis Carbomedics No. 31 with preservation of subvalvular structures of the posterior mitral leaflet, tricuspid valve plastic on a PTFE strip, under conditions of cardiopulmonary bypass, hypot…				Coronavirus infection caused by COVID-19 virus, virus identified (confirmed by laboratory testing regardless of the severity of clinical signs or symptoms)		+				38.5	120/80	68	Condition after sternotomy, valve replacement. Localization: bilateral changes Location: Mainly in the peripheral regions; Changes by type: "frosted glass"; reticular changes, consolidation Percentage of lung tissue involvement: Right lung - less than 25% (less than 5%) Left lung - less than 25% (less than 5%) An extended linear subsegmental atelectasis of the lower lobe of the right lung is visu…	97											+
C-194	+		74	83	175	27.1	7	+	+			+											1. Coronavirus infection caused by COVID-19 virus, virus identified (confirmed by laboratory testing regardless of the severity of clinical signs or symptoms) 2.Infective endocarditis of the mitral valve, active phase, subacute course. Grade 3 mitral insufficiency, moderate aortic stenosis and grade 2 insufficiency. Atherosclerotic cardiosclerosis. relative tricuspid insufficiency 2. Expansion of…			+			40.7	178/110	77	Localization: bilateral changes Location: perivascular Changes by type: "frosted glass"; consolidation; reticular changes on the background of "frosted glass" Percentage of involvement of the pulmonary parenchyma: Right lung - 30% Left lung - 40-50%. CT-signs of interstitial infiltrative-inflammatory changes, moderate to severe severity (CT-2: right 30%, left 40-50%), with a high degree of probab…	97	50
C-195		+	91	60	165	22.0	14	+	+		+						+						1). Coronavirus infection caused by COVID-19 virus, virus identified (confirmed by laboratory testing regardless of the severity of clinical signs or symptoms) 2).Acute, repeated, without ST elevation anterolateral myocardial infarction from 10/27/2020. Postinfarction cardiosclerosis.			+			37.1	117/70	79	Localization: bilateral changes Location: Mainly in the peripheral regions; Changes by type: "frosted glass"; consolidation; reticular changes on the background of "frosted glass" Percentage of involvement of the pulmonary parenchyma: Right lung - up to 50% Left lung - more than 25%. CT signs of interstitial / infiltrative inflammatory changes, moderately severe (right up to 50%, left up to 25%, …	87	21
С-196	+		59				11	+	+														1. Coronavirus infection caused by COVID-19 virus, virus identified (confirmed by laboratory testing regardless of the severity of clinical signs or symptoms) 2. Cerebral infarction from 03.11.2020, left middle cerebral artery syndrome. Atherothrombotic pathogenetic variant according to TOAST					+	36.2	143/103	82	NA	85	100
С-197	+		73	96	178	43893	15	+			+	+								-	-	-	1. Coronavirus infection caused by COVID-19 virus, virus identified (confirmed by laboratory testing regardless of the severity of clinical signs or symptoms) 2. Basal cell carcinoma of the skin of the left cheek (nodular form)					+	38	114/76	90	Condition after CABG + MKB Localization: bilateral changes Location: panlobular Changes of the type: "frosted glass", reticular changes, minor zones of consolidation. Percentage of involvement of the pulmonary parenchyma: Right lung - more than 75% Left lung - more than 75%. Condition after surgery. CT signs of interstitial lung changes, critical severity (CT-4, on the right - more than 75%, on t…	94	50					+					+
С-198	+		23	120	182	36.2	15											+		-	-	-	Coronavirus infection caused by COVID-19 virus, virus identified (confirmed by laboratory testing regardless of the severity of clinical signs or symptoms)			+			40	125/85	75	Localization: bilateral changes Location: in the peripheral departments and in the central departments; Changes by type: "frosted glass"; consolidation; against the background of consolidation, the addition of the inflammatory component of bacterial etiology cannot be ruled out. Percentage of involvement of the pulmonary parenchyma: Right lung - up to 25% Left lung - up to 50%. CT signs of inters…	97						+					+
С-199	+		57	108	178	34	15	+										+		-	-	-	Coronavirus infection caused by COVID-19 virus, virus identified (confirmed by laboratory testing regardless of the severity of clinical signs or symptoms)		+				38.6	115/70	74	Localization: bilateral changes. Location: in the peripheral and central departments. Changes by type: "frosted glass"; minor reticular changes against the background of "frosted glass". The percentage of involvement of the pulmonary parenchyma: Right lung - less than 25%. Left lung - less than 25% CT-signs of interstitial / infiltrative-inflammatory changes, mild severity (CT-1) (right lung - le…	98					+						+
C-200	+		69				15		+			+								-	-	-	Coronavirus infection caused by COVID-19 virus, virus identified (confirmed by laboratory testing regardless of the severity of clinical signs or symptoms)					+	38.5	124/72	59	Localization: bilateral changes Location: panlobular. Changes by type: "frosted glass"; reticular changes on the background of "frosted glass" Percentage of involvement of the pulmonary parenchyma: Right lung - more than 75% Left lung - more than 75%. CT-signs of infiltrative-inflammatory changes, critical severity (CT-4), with a high degree of probability of viral etiology. The percentage of dam…	<80	60	+				+					+
С-201	+		70	90	180	27.7	15	+	+		+	+							Diffuse nodular goiter, euthyroidism. Acute spinal circulation disorder dated 10/13/2020. Ischemic heart disease. Permanent form of atrial fibrillation NK 2A.				Coronavirus infection caused by COVID-19 virus, virus identified (confirmed by laboratory testing regardless of the severity of clinical signs or symptoms)				+		39	115/61	119	Localization: bilateral changes Location: in the peripheral departments and in the central departments; panlobularly. Changes by type: "frosted glass"; consolidation, more in the posterior regions; reticular changes against the background of "ground glass", pneumofibrous changes, mainly in posterior basal departments. Percentage of involvement of the pulmonary parenchyma: Right lung - 25% to 50% …	80	30										+
С-202		+	54	95	165	34.8	15											+					Coronavirus infection caused by COVID-19 virus, virus identified (confirmed by laboratory testing regardless of the severity of clinical signs or symptoms)		+		+		39.2	121/75	74	CT-signs of infiltrative-inflammatory changes of severe severity (CT-3): the volume of damage to the right lung is 50-55%, the volume of damage to the left lung is 25-50%.	<83	60	+					+				+
С-203	+		68	100	176	32.2	15	+	+			+		+				+					Coronavirus infection caused by COVID-19 virus, virus identified (confirmed by laboratory testing regardless of the severity of clinical signs or symptoms)				+		40.0	95/60	96	Localization: bilateral changes Location: predominantly in the peripheral regions. Changes by type: "frosted glass"; consolidation; Percentage of involvement of the pulmonary parenchyma: Right lung - 50-75% Left lung - 25-50%. CT-signs of interstitial / infiltrative-inflammatory changes in the lungs of severe severity (CT-3, right lung - 50-75%, left lung - 25-50%) with a high probability of vira…	98		+									+
С-204	+		21	90	179	28	15													-	-	-	Coronavirus infection caused by COVID-19 virus, virus identified (confirmed by laboratory testing regardless of the severity of clinical signs or symptoms)			+			38.2	120/70	72	Localization: bilateral changes Location: in peripheral and central departments Changes by type: "frosted glass"; consolidation Percentage of lung tissue involvement: Right lung - 25-50% Left lung - less than 25%. CT-signs of interstitial / infiltrative-inflammatory changes (right lung 25-50%, left lung less than 25%), moderate-severe severity (CT-2), with a high probability of viral etiology.	93-95											+
C-205		+	39	65	173	44033	15																U07.2 Коронавирусная инфекция, вызванная вирусом COVID-19, вирус не идентифицирован (COVID-19 диагностируется клинически или эпидемиологически, но лабораторные исследования неубедительны или недоступны).		+					128/80	95	Localization: bilateral changes Location: in peripheral departments; Changes by type: "frosted glass"; Percentage of involvement of the pulmonary parenchyma: Right lung - less than 25% Left lung - less than 25%. CT signs of interstitial changes, mild severity (CT-1, right and left less than 25%), with a high probability of viral etiology.	99	21	+			+						+
C-207	+		80	90	180	44039		+				+		+					Postinfarction cardiosclerosis (2001) Condition after CABG from 2014 Paroxysmal form of atrial fibrillation				1. Coronavirus infection caused by COVID-19 virus, virus identified (confirmed by laboratory testing regardless of the severity of clinical signs or symptoms) 2. Recurrent myocardial infarction type 2 without ST segment elevation from 09.11. Postinfarction cardiosclerosis (2001) Condition after CABG from 2014. Paroxysmal form of atrial fibrillation. Paroxysm of 10/14/2020					+	37.4	80/40	120	Localization: bilateral changes Location: panlobular Changes of the type: "ground glass" with diffuse reticular changes and areas of consolidation. Percentage of lung tissue involvement: Right lung - 50-75%. Left lung - more than 75%. CT signs of interstitial and infiltrative-inflammatory changes in both lungs, critical severity (CT-4, on the right 50-75%, on the left more than 75%), hilar lympha…	93	40
С-208	+		37																				Left-sided straight inguinal hernia. Condition after infringement
C-209		+	74	67	167	24	14	+	+			+		+					Nodular goiter				1. Coronavirus infection caused by COVID-19 virus, virus identified (confirmed by laboratory testing regardless of the severity of clinical signs or symptoms) 2. Degenerative-dystrophic diseases of the spine. Osteochondrosis, spondylosis, spondyloarthrosis. Spondylodiscitis				+		38	124/78	77	Localization: bilateral changes Location: panlobular. Changes by type: "frosted glass"; consolidation; reticular changes on the background of "frosted glass" Percentage of involvement of the pulmonary parenchyma: Right lung - 50-75% Left lung - 50-75%. CT signs of interstitial / infiltrative-inflammatory changes in the lungs of severe severity (CT-3, right lung - 50-75%, left lung - 50-75%) with …	<76%.	65										+
C-210	+		61	83	176	44038	15		+			+		+				+		-	-	-	Coronavirus infection caused by COVID-19 virus, virus identified (confirmed by laboratory testing regardless of the severity of clinical signs or symptoms)				+		39			Localization: bilateral changes Location: panlobular. Changes by type: "frosted glass"; consolidation; reticular changes on the background of "frosted glass" Percentage of involvement of the pulmonary parenchyma: Right lung - 50-75% (about 60%). Left lung - 50-75% (about 65-75%). CT-signs of infiltrative-inflammatory changes, severe (CT-3): right lung - about 60%, left lung - about 65-75%).	70	60	+			+	+		+			+
С-211	+		69	74	175	43854	15	+	+			+		+									Coronavirus infection caused by COVID-19 virus, virus identified (confirmed by laboratory testing regardless of the severity of clinical signs or symptoms)					+		140/72	84	Localization: bilateral changes Location: in the central and peripheral departments; panlobularly. Changes by type: "frosted glass"; consolidation. Percentage of lung tissue involvement: Right lung - more than 75% Left lung - more than 75%. Condition after surgery. CT-signs of infiltrative-inflammatory changes in the lungs of critical severity (CT-4): the volume of damage to the right lung is mor…												+
С-212	+		57	110	183	32.8	15	+						+				+	Duodenal ulcer disease, remission.	-	-	-	Coronavirus infection caused by COVID-19 virus, virus identified (confirmed by laboratory testing regardless of the severity of clinical signs or symptoms)		+				39/6	120/80	75	Percentage of lung tissue involvement: Right lung - 5% Left lung - 10%. CT-signs of interstitial / infiltrative-inflammatory changes in the lungs, mild (CT-1), with a high degree of probability of viral etiology.	95		+									+
С-213		+	57	80	165	43919	15	+															Coronavirus infection caused by COVID-19 virus, virus identified (confirmed by laboratory testing regardless of the severity of clinical signs or symptoms)					+	39	175/79	71	Localization: bilateral changes Location: panlobular. Changes by type: "frosted glass"; consolidation; reticular changes on the background of "frosted glass" Percentage of involvement of the pulmonary parenchyma: Right lung - 70-80% Left lung - 80-90%. CT-signs of interstitial / infiltrative-inflammatory changes, critical severity (CT-4: 70-80% lesion of the right lung, 80-90% of the left lung), …	94	75				+		+	+			+			+
C-214		+	74	65	165	44066	15	+	+			+							Chronic thyroiditis				1. Coronavirus infection caused by COVID-19 virus, virus identified (confirmed by laboratory testing regardless of the severity of clinical signs or symptoms) 2. Closed craniocerebral trauma from 11.10.20. Brain contusion of moderate severity. Acute subdural hematoma of the right frontotemporal-parietal region 20 cm3. Small focal contusion in the right frontal lobe 10 cm3.		+				38	115/67	95	Localization: on both sides Location: in the peripheral, posterior basal regions Changes by type: "frosted glass", consolidation Percentage of involvement of the pulmonary parenchyma: Right lung - up to 25% Left lung - up to 25%. CT signs of interstitial and infiltrative changes, moderate probability of viral etiology, mild CT-1 severity, the volume of the lesion in the right lung is less than 25…	93	30	+									+	+
C-215	+		46	85	184	43855																	Coronavirus infection caused by COVID-19 virus, virus identified (confirmed by laboratory testing regardless of the severity of clinical signs or symptoms)				+		38.5	139/92	90	Localization: bilateral changes Location: in peripheral departments; in central departments Changes by type: "frosted glass"; consolidation Percentage of involvement of the pulmonary parenchyma: Right lung - 25-50% Left lung - 50-75%. CT signs of infiltrative-inflammatory changes of severe severity (CT-3): the volume of damage to the right lung is 25-50%, the volume of damage to the left lung is …	88	45	+			+	+					+
С-216	+		39	78	172	43916	15													-	-	-	Coronavirus infection caused by COVID-19 virus, virus identified (confirmed by laboratory testing regardless of the severity of clinical signs or symptoms)			+			41	130/80	75	The right lung is less than 25% (5%). Left lung - 25-50% (40%). CT signs of infiltrative-inflammatory changes in both lungs, moderately severe (CT-2, right lung 5%, left lung - 40%), with a high probability of viral etiology, bilateral hydrothorax (right - 10 cm3, left - 100 cm3) ...	98											+
C-217	+		41	108	178	33.7	15							+					Nodular goiter, euthyroidism				Coronavirus infection caused by COVID-19 virus, virus identified (confirmed by laboratory testing regardless of the severity of clinical signs or symptoms)		+				38.5			Localization: bilateral changes Location: Mainly in the peripheral regions; mainly in the central departments; in the front / back sections; in the upper / lower sections Changes by type: "frosted glass"; consolidation; reticular changes on the background of "frosted glass" Percentage of lung tissue involvement: Right lung - up to 25% Left lung - up to 25%. CT-signs of interstitial / infiltrative…						+	+					+
C-218	+		79	78	172	43916	15	+	+			+											Coronavirus infection caused by COVID-19 virus, virus identified (confirmed by laboratory testing regardless of the severity of clinical signs or symptoms)		+				38	120/70	80	Percentage of lung tissue involvement: Right lung - 15% Left lung - 20%. CT signs of interstitial / infiltrative inflammatory changes in the lower lobes of the lungs, mild (CT-1), with a high degree of probability of viral etiology, fibrotic changes with calcifications and bronchiectasis in the apexes of the right and left lungs, lymphadenopathy, atherosclerosis of the aorta and its branches , de…	95	21	+									+
С-219		+	78	82	170	43918	15	+	+		+	+							Duodenal ulcer				Coronavirus infection caused by COVID-19 virus, virus identified (confirmed by laboratory testing regardless of the severity of clinical signs or symptoms)					+				Percentage of involvement of the pulmonary parenchyma: Right lung - more than 75% Left lung - more than 50%. In both pleural cavities there is fluid content, with a volume of 118 cm3 on the left, 217 cm3 on the right. In the subcapsular parts of the right lobe of the liver (S8, S5) there is a rounded formation of fluid density up to 3 cm in diameter. CT-signs of infiltrative-inflammatory changes …
С-220	+		57	82	174	27	8							+									Coronavirus infection caused by COVID-19 virus, virus identified (confirmed by laboratory testing regardless of the severity of clinical signs or symptoms)					+	39	110/60	94	Localization: bilateral changes Location: panlobular Changes by type: "frosted glass"; consolidation; reticular changes on the background of "frosted glass" Percentage of lung tissue involvement: Right lung - more than 75% Left lung - more than 75%. CT-signs of interstitial / infiltrative-inflammatory changes in the lungs, critical severity (CT-4), with a high degree of probability of viral etiol…	<80 %	70						+				+
С-221		+	84	75	170	44099	14	+	+					+					Persistent atrial fibrillation tachy-normosystolic variant. Cerebellar cavernoma. Focal lung formations. Left education adrenal gland. Formation of the left kidney. Kidney cysts. Insufficiency of the cardia. Polyps of the stomach. Chronic gastritis. Coronary disease. Choledochoectasis. Bilateral gonarthrosis				Coronavirus infection caused by COVID-19 virus, virus identified (confirmed by laboratory testing regardless of the severity of clinical signs or symptoms)					+	38.9	105/70	92	Percentage of involvement of the pulmonary parenchyma: Right lung - more than 75% Left lung - more than 75%. CT-signs of interstitial / infiltrative-inflammatory changes, critical severity (CT-4: more than 75% damage to both lungs), with a high degree of viral etiology. Lymphadenopathy, pulmonary hypertension, bilateral pleural effusion.	90	21						+				+
С-222		+	88	70	157	43949		+			+	+		+		+			Nodular goiter, Cancer of the right breast				1. Coronavirus infection caused by COVID-19 virus, virus identified (confirmed by laboratory testing regardless of the severity of clinical signs or symptoms) 2. Острая постгеморрагическая анемия (D62)					+		105/55	144	Localization: bilateral changes Location: panlobular. Changes by type: "frosted glass"; consolidation; reticular changes. Percentage of involvement of the pulmonary parenchyma: Right lung - up to 90% - diffuse frosted glass Left lung - up to 95% - diffuse consolidation. CT-signs of infiltrative-inflammatory changes in both lungs, critical severity (CT-4, right lung up to 90%, left lung up to 95%)…	70	70
C-223	+		71	98	180	30.2		+	+			+		+									Coronavirus infection caused by COVID-19 virus, virus identified (confirmed by laboratory testing regardless of the severity of clinical signs or symptoms)				+			130/80	90	CT-3	95						+					+
С-224		+	51	75	165	43978	14							+									1. Coronavirus infection caused by COVID-19 virus, virus identified (confirmed by laboratory testing regardless of the severity of clinical signs or symptoms) 2. Acute axonal motor neuropathy.				+		40.2	90/50	80	Localization: bilateral changes Location: panlobular. Changes by type: "frosted glass"; consolidation; Percentage of involvement of the pulmonary parenchyma: Right lung - 50-75% Left lung - 75%. CT signs of interstitial / infiltrative-inflammatory changes in the lungs of severe severity (CT-3, right lung - 50-75%, left lung - 75%) with a high degree of probability of viral etiology, right-sided h…	97	50										+	+
С-225		+	90	56	163	21	14	+				+		+					Nodular goiter				1. Coronavirus infection caused by COVID-19 virus, virus identified (confirmed by laboratory testing regardless of the severity of clinical signs or symptoms) 2. Combined degenerative heart disease: moderate aortic stenosis, combined mitral valve disease (stenosis and insufficiency)		+				38	83/45	65	Localization: bilateral changes, more in the lower regions Location: Mainly in the peripheral and central regions. Changes by type: "frosted glass", small areas of consolidation and reticular changes Percentage of involvement of the pulmonary parenchyma: Right lung - up to 50% Left lung - up to 25%. Condition after surgery. CT signs of interstitial lung changes, mild (CT-1, on the right - up to 5…							+					+
С-226	+		61	90	167	32.2	15							+					Bullous emphysema of the lungs, Peptic ulcer, Chronic bronchitis				Coronavirus infection caused by COVID-19 virus, virus identified (confirmed by laboratory testing regardless of the severity of clinical signs or symptoms)				+		39	140/80	90	Localization: bilateral changes Location: panlobular. Changes by type: "frosted glass"; reticular changes on the background of "frosted glass" Percentage of involvement of the pulmonary parenchyma: Right lung - 75% Left lung - 75%. CT signs of interstitial / infiltrative-inflammatory changes in the lungs of severe severity (CT-3, right lung - 75%, left lung - 75%) with a high degree of probabilit…	<85%	30						+				+
С-227	+		42	75	176	43885																	Coronavirus infection caused by COVID-19 virus, virus identified (confirmed by laboratory testing regardless of the severity of clinical signs or symptoms)					+	38.2	135/90	78	CT-signs of infiltrative-inflammatory changes in both lungs, critical severity (CT-4), minimal bilateral hydrothorax, cardiomegaly, pulmonary hypertension, minimal hydropericardium.	87	70	+				+					+
С-228		+	62					+	+			+			+			+	Hypothyroidism. Chronical bronchitis				Coronavirus infection caused by COVID-19 virus, virus identified (confirmed by laboratory testing regardless of the severity of clinical signs or symptoms)					+		140/80	115	CT-4 (lesion volume - more than 75%), massive pneumomediastinum, soft tissue emphysema before. chest wall, neck, shoulder girdle. No convincing evidence for the presence of gas in the pleural cavities was found.	90	85	+						+
C-235	+		84	62	170	43942	15	+											Stomach cancer, Bladder cancer, Colon polyps (all operated on)				Coronavirus infection caused by COVID-19 virus, virus identified (confirmed by laboratory testing regardless of the severity of clinical signs or symptoms)		+				38	120/80	61	Localization: bilateral changes Location: in the central and peripheral departments; Changes by type: "frosted glass"; consolidation; reticular changes on the background of "frosted glass" Percentage of involvement of the pulmonary parenchyma: Right lung - up to 25% Left lung - up to 25%. CT-signs of interstitial / infiltrative-inflammatory changes, mild (CT-1), with a high degree of probability …	96						+					+
C-236		+	84	56	158	43943	15	+				+											Coronavirus infection caused by COVID-19 virus, virus identified (confirmed by laboratory testing regardless of the severity of clinical signs or symptoms)		+					123/87	69	Localization: two-way changes Location: in peripheral departments; Changes by type: "frosted glass", consolidation, reticular changes against the background of frosted glass Percentage of lung tissue involvement: Right lung - up to 25% Left lung - up to 25%. CT signs of interstitial / infiltrative inflammatory changes (15% on the right, 20% on the left), mild severity (CT-1), with a high probabil…	94	21										+
С-237	+		56	128	190	35.4	15	+				+		+		+		+					1. Coronavirus infection caused by COVID-19 virus, virus identified (confirmed by laboratory testing regardless of the severity of clinical signs or symptoms) 2. Posthypoxic encephalopathy Non-occlusive thrombosis of the common femoral vein on the right. Thromboembolism of the left pulmonary artery. Left-sided polysegmental infarction pneumonia with destruction of lung tissue. Left-sided limited …					+		129/79	92	NA	60	30
С-238		+	57	100	160	39	15	+				+						+					Coronavirus infection caused by COVID-19 virus, virus identified (confirmed by laboratory testing regardless of the severity of clinical signs or symptoms)			+			38.5	110/70	86	Localization: bilateral changes Location: Mainly in the peripheral regions. Changes by type: "frosted glass"; consolidation; reticular changes Percentage of involvement of the pulmonary parenchyma: Right lung - 25-50% (30%) Left lung - 25-50% (45%). CT-signs of infiltrative-inflammatory changes in both lungs, moderate severity (CT-2): the volume of damage to the right lung - 30%, left lung - 45%,…	95					+						+			+
C-239	+		61	70	175	44065	15																1. Coronavirus infection caused by COVID-19 virus, virus identified (confirmed by laboratory testing regardless of the severity of clinical signs or symptoms) 2. Parkinson's disease, akinetic-rigid form. On-Off periods. Implantation of intracerebral electrodes by the stereotaxic method from 21.10. Peak-dose dyskinesias. Syndrome of autonomic disorders. Insomnia. Anxiety syndrome. 3. Prostatitis		+				38.2	134/75	78	Localization: In the right lung Location: Mainly in the peripheral regions. Changes by type: "frosted glass" Percentage of involvement of the pulmonary parenchyma: Right lung - less than 25% Left lung - 0%. : CT signs may correspond to interstitial changes, mild severity (CT-1), the volume of damage to the right lung is less than 25%, the left lung is 0%, with an average probability of viral etio…	96											+	+
C-240	+		72	85	170	43950	15	+															Coronavirus infection caused by COVID-19 virus, virus identified (confirmed by laboratory testing regardless of the severity of clinical signs or symptoms)					+	39	135/64	82	Localization: bilateral changes Location: panlobular. Changes by type: "frosted glass" Percentage of involvement of the pulmonary parenchyma: Right lung - more than 75% Left lung - more than 75%. CT signs of interstitial changes, critical severity (CT-4), the volume of damage to the right lung - more than 75%, the left lung - more than 75%, with a high degree of probability of viral etiology. CT …	90-94%	< 70%;				+	+					+
С-241		+	59	56	159	43852	14												Normochromic normocytic anemia of moderate severity of unknown origin				1. Coronavirus infection caused by COVID-19 virus, virus identified (confirmed by laboratory testing regardless of the severity of clinical signs or symptoms) 2. Subdural hematoma of the left fronto-parieto-temporal-occipital region (82 cm3), fracture of the right parietal bone, small focal bruises of the left frontal and left temporal lobes. Operation from 10/29/2020. : osteoplastic craniotomy i…			+			39.8	118/58	74	CT signs of infiltrative-inflammatory changes of moderate severity (CT-2): the volume of damage to the right lung is 25-50%, the volume of damage to the left lung is less than 25%, with a high degree of probability of viral etiology (there was CT-0); atherosclerosis of the aorta, degenerative-dystrophic changes in the spine.	92-94	21
С-242	+		39	65	178	43971													Motorcyclist - multiple injuries, including the spine. At the hospital - from 10.07.20				1. Coronavirus infection caused by COVID-19 virus, virus identified (confirmed by laboratory testing regardless of the severity of clinical signs or symptoms) 2. Concomitant injury (ISS 34). Closed head injury: small focal bruises in both hemispheres, hematomas in the parietal region on the left (3 cm3), convexital SAH. Contusion of the soft tissues of the neck. Spinal injury: fracture of the spi…		+					120/82	84	CT signs of bilateral polysegmental pneumonia (as a bacterial etiology, also, including with a high degree of probability of viral etiology, mild severity (CT-1)), bilateral hydrothorax (on the right - 280 cm3, on the left - 410 cm3, it was: on the right - 280 cm3, left - 600 cm3), multiple fractures of the bone frame of the chest	91-92
С-243	+		46	90	186	26	15												Chronic lymphocytic leukemia				Coronavirus infection caused by COVID-19 virus, virus identified (confirmed by laboratory testing regardless of the severity of clinical signs or symptoms)				+		39.5	122/74	82	Localization: bilateral changes Location: Panlobular Changes by type: "frosted glass"; consolidation; reticular changes on the background of "frosted glass" Percentage of lung tissue involvement: Right lung - up to 70% Left lung - up to 50%. CT signs of interstitial / infiltrative-inflammatory lung changes: severe (CT-3 right lung - up to 70%, left lung - up to 50%), with a high degree of probabi…	88	30	+				+					+			+
С-244	+		30	43	168	43876	15												stenosing tumor of the laryngopharynx				1. Coronavirus infection caused by COVID-19 virus, virus identified (confirmed by laboratory testing regardless of the severity of clinical signs or symptoms) 2.Stenosing tumor of the laryngopharynx. Decompensated obstruction of the cervical esophagus, subcompensated by laryngeal stenosis. Condition after surgery				+		39.1	110/66	67	Against the background of a pronounced infiltrative-inflammatory process of both lungs, it is not possible to assess the dynamics of changes associated with Covid19. CT signs of interstitial and infiltrative-inflammatory changes in the lungs (right 50-75%, left 50-75%), severe severity (CT-3), with a high probability of viral etiology, half disintegration in S1-2 of the right lung, bilateral hydr…	96	21					+					+
С-245		+	66	90	172	43951	15	+																			+		38.5	112/66	84	On both sides, but mostly on the left, in the cortical and central sections, areas of "ground glass" with zones of consolidation and reticular changes are determined Percentage of involvement of the pulmonary parenchyma: Right lung -25-50% Left lung - 50-75%. CT signs of infiltrative-inflammatory changes, of severe severity (CT-3, on the right - about 40%, on the left - about 65%), with a high de…	90	33	+			+						+
С-246		+	63	50	168	44029	15			+									rheumatoid arthritis, spring hay fever, stomach ulcer				Coronavirus infection caused by COVID-19 virus, virus identified (confirmed by laboratory testing regardless of the severity of clinical signs or symptoms)		+				37.4	115/67	68	Localization: bilateral changes Location: Mainly in peripheral departments Changes by type: "frosted glass" Percentage of involvement of the pulmonary parenchyma: Right lung - less than 15% Left lung - less than 10%. CT signs of interstitial changes in both lungs, mild (CT-1, right lung - 15%, left lung - 10%), with a high degree of viral etiology.	98											+	+
C-247	+		73	100	178	43982	14		+			+											Coronavirus infection caused by COVID-19 virus, virus identified (confirmed by laboratory testing regardless of the severity of clinical signs or symptoms)					+		115/ 70	58	On both sides, in the peripheral and central sections, the pulmonary parenchyma is altered like a "ground glass" with zones of consolidation and reticular changes. Percentage of involvement of the pulmonary parenchyma: Right lung - about 75% The left lung is about 75%. CT signs of interstitial / infiltrative inflammatory changes in both lungs, critical severity (CT-4, right lung - about 75%, left…	94 (ИВЛ)	40 (ИВЛ)	+									+
С-248		+	61	80	170	44009													autoimmune thyroiditis	-	-	-	Coronavirus infection caused by COVID-19 virus, virus identified (confirmed by laboratory testing regardless of the severity of clinical signs or symptoms)			+			39.7	115/70	94	Localization: bilateral changes Location: in the peripheral departments and in the central departments; Changes by type: "frosted glass"; reticular changes against the background of "frosted glass", pneumofibrotic changes. Percentage of involvement of the pulmonary parenchyma: Right lung - about 35% The left lung is about 35%. CT-signs of interstitial / infiltrative-inflammatory changes, moderate…	90					+						+
C-249		+	50	50	165	43908	15																1. Coronavirus infection caused by COVID-19 virus, virus identified (confirmed by laboratory testing regardless of the severity of clinical signs or symptoms) 2.Ulcer of the lower thoracic esophagus requiring morphological verification. Polypoid neoplasia of the edge of the ulcer. Atrophic gastritis. Chronic refluxesophagitis. Insufficiency of the cardia. Cachexia.					+	36.7	115/70	88	Localization: bilateral changes Location: panlobular. Changes by type: "frosted glass"; reticular changes on the background of "frosted glass" Percentage of involvement of the pulmonary parenchyma: Right lung - more than 75% Left lung - more than 75%. CT-signs of interstitial / infiltrative-inflammatory changes, critical severity (CT-4), the volume of damage to the right lung - more than 75%, the…	94											+
С-250	+		79					+						+									Coronavirus infection caused by COVID-19 virus, virus identified (confirmed by laboratory testing regardless of the severity of clinical signs or symptoms)		+				39	125/72	75	Localization: bilateral changes Location: Mainly on the periphery. Changes of the type: "frosted glass", with reticular changes, and areas of consolidation. Percentage of involvement of the pulmonary parenchyma: Right lung - about 25% Left lung - 5%. CT-signs of interstitial / infiltrative-inflammatory changes, mild (CT-1, Right lung - about 25%, Left lung -5%), with a high degree of probability …	90-92		+			+	+					+
С-252		+	63	74	165	43857	15	+	+			+											Coronavirus infection caused by COVID-19 virus, virus identified (confirmed by laboratory testing regardless of the severity of clinical signs or symptoms)				+		38.5	135/75	76	CT-signs of interstitial / infiltrative-inflammatory changes, severe severity (CT-3), the volume of damage to the right lung - up to 40%, the left lung - more than 50%	97	33	+				+					+
С-253		+	63	85	163	31.9	15																1.Coronavirus infection caused by COVID-19 virus, virus identified (confirmed by laboratory testing regardless of the severity of clinical signs or symptoms) 2. Liver cirrhosis of alimentary etiology, Child-Pugh class "C" (12 points). Cystic solid formation of the pancreatic head				+		36.9	120/80	84	Localization: bilateral changes Location: in peripheral departments; in central departments Changes by type: "frosted glass"; consolidation Percentage of lung tissue involvement: Right lung - 25-50% Left lung - 50-75%. CT-signs of infiltrative-inflammatory changes in the lungs of severe severity (CT-3): the volume of damage to the right lung is 25-50%, the volume of damage to the left lung is 50-…	88-89											+
С-254		+	60	88	164	32.7	15	+				+						+	Hypothyroidism Condition after cholecystectomy.				Coronavirus infection caused by COVID-19 virus, virus identified (confirmed by laboratory testing regardless of the severity of clinical signs or symptoms)				+		39	113/80	89	CT-signs of interstitial / infiltrative-inflammatory changes (both lungs 50-75%), severe (CT-3), with a high probability of viral etiology.	88	21	+				+					+
С-255	+		49	130	180	40.1		+						+									Coronavirus infection caused by COVID-19 virus, virus identified (confirmed by laboratory testing regardless of the severity of clinical signs or symptoms)			+			38	145/70	88	Localization: bilateral changes Location: panlobular. Changes by type: "frosted glass"; consolidation; reticular changes on the background of "frosted glass" Percentage of involvement of the pulmonary parenchyma: Right lung - 25-50% (about 30%) Left lung - 25-50% (about 30%). CT-signs of interstitial / infiltrative-inflammatory changes, moderate severity (CT-2), with a high degree of probability …	95	21					+		+			+			+
С-256		+	64	117	176	37.7			+										duodenal ulcer				Coronavirus infection caused by COVID-19 virus, virus identified (confirmed by laboratory testing regardless of the severity of clinical signs or symptoms)					+	40	115/72	78	Localization: bilateral changes Location: in peripheral and central departments Changes by type: "frosted glass"; consolidation; reticular changes on the background of "frosted glass" Percentage of lung tissue involvement: Right lung -50-75% Left lung - more than 75%. CT-signs of interstitial / infiltrative-inflammatory changes in the lungs (on the right 50-75%, on the left more than 75%), critic…	92-94	21	+									+	+
С-257		+	68	68	175	22.2	15	+						+									Coronavirus infection caused by COVID-19 virus, virus identified (confirmed by laboratory testing regardless of the severity of clinical signs or symptoms)		+				38.2	128/85	84	Localization: bilateral changes Location: predominantly in the peripheral regions; Changes by type: "frosted glass"; reticular changes on the background of frosted glass Percentage of lung tissue involvement: Right lung - less than 25% The left lung is less than 25%. CT signs of interstitial / infiltrative-inflammatory changes (less than 25% on the right, less than 25% on the left), mild severity…	94	21	+			+
С-258		+	43	54.5	160	43882																	Coronavirus infection caused by COVID-19 virus, virus identified (confirmed by laboratory testing regardless of the severity of clinical signs or symptoms)		+				39			Localization: bilateral changes Location: Mainly in the peripheral regions. Changes by type: "frosted glass"; consolidation. Percentage of involvement of the pulmonary parenchyma: Right lung - less than 1% Left lung - up to 20%. CT-signs of interstitial / infiltrative-inflammatory changes, mild (CT-1), with a high degree of probability of viral etiology. The percentage of damage to the right lung…			+			+			+		+	+
С-259	+		54	90	171	30.7		+	+			+						+					Coronavirus infection caused by COVID-19 virus, virus identified (confirmed by laboratory testing regardless of the severity of clinical signs or symptoms)				+		38.3	129/71	60	Condition after surgery. CT signs of interstitial changes in both lungs, severe (CT-3, right lung - 50-75%, left lung - 50%), with a high degree of probability of viral etiology, left-sided hydrothorax (278 cm3, was 110 cm3).	90	60	+					+				+
C-260		+	67	100	168	35.4	15	+				+						+	Ankylosing Spondylitis				Coronavirus infection caused by COVID-19 virus, virus identified (confirmed by laboratory testing regardless of the severity of clinical signs or symptoms)			+			38.4	90/63	92	CT-signs of infiltrative-inflammatory changes of moderate severity (CT-2): the volume of the lesion of the right lung is 31%, the volume of the lesion of the left lung is 15%, with a high degree of probability of viral etiology; pulmonary hypertension.	94	21	+				+					+	+
С-262	+		36	100	183	44072	15	+												-	-	-	Coronavirus infection caused by COVID-19 virus, virus identified (confirmed by laboratory testing regardless of the severity of clinical signs or symptoms)		+				39.5	163/71	115	CT signs of interstitial / infiltrative inflammatory changes, mild severity (CT-1), the volume of damage to the right lung - up to 25%, the left lung - 25%. In comparison with the previous study, there is a negative trend in the form of the appearance of new zones of infiltration.	95	21	+				+					+
С-263		+	73	93	158	37.2		+				+		+		+		+					Coronavirus infection caused by COVID-19 virus, virus identified (confirmed by laboratory testing regardless of the severity of clinical signs or symptoms)			+			37.2	120/70	70	Location: panlobular. Changes by type: "frosted glass"; reticular changes on the background of "frosted glass" Percentage of involvement of the pulmonary parenchyma: Right lung - 40% Left lung - 40-50%. CT signs of interstitial / infiltrative inflammatory changes, moderate to severe (CT-2: right lung: 40%, left lung 40-50%), with a high probability of viral etiology	96	21	+			+	+					+
С-264	+		59	110	186	44043		+	+			+							Tachystolic form of atrial flutter, correct form. (CHA2DS2-VASc 2, HAS-BLED 3).								+			120/80	76	Localization: bilateral changes Location: in the peripheral and central departments. Changes by type: "frosted glass"; consolidation; reticular changes on the background of "frosted glass" Percentage of involvement of the pulmonary parenchyma: Right lung - 25-50% Left lung - 50-75%. CT-signs of interstitial / infiltrative-inflammatory changes, severe severity (CT-3), the volume of damage to the r…	88-90						+					+
С-265	+		40	100	178	43982	15											+					Coronavirus infection caused by COVID-19 virus, virus identified (confirmed by laboratory testing regardless of the severity of clinical signs or symptoms)		+				38.7	123/78	72	Localization: bilateral changes Location: Mainly in the peripheral regions. Changes by type: "frosted glass"; consolidation Percentage of involvement of the pulmonary parenchyma: Right lung - less than 25% Left lung - less than 25% .: CT-signs of infiltrative-inflammatory changes of mild severity (CT-1): the volume of damage to the right lung - less than 25%, the left lung - less than 25%, cardio…	94	21	+				+					+
С-266		+	57	80	170	44009	15												Osteochondrosis of the lumbar spine				Coronavirus infection caused by COVID-19 virus, virus identified (confirmed by laboratory testing regardless of the severity of clinical signs or symptoms)		+				38.5	122/70	64	Description: Localization: bilateral changes. Location: in peripheral and central departments Changes by type: "frosted glass"; with consolidation. Percentage of involvement of the pulmonary parenchyma: Right lung - less than 5% Left lung - less than 5%. CT signs of interstitial infiltrative-inflammatory changes, mild (CT-1, Right lung - less than 5%, Left lung - less than 5%), with a high probab…	96		+						+				+
C-267		+	84	75	167	44069	14	+	+			+						+					1.Coronavirus infection caused by COVID-19 virus, virus identified (confirmed by laboratory testing regardless of the severity of clinical signs or symptoms) 2.Chronic calculous cholecystitis					+	36.9	133/82	80	CT-signs of interstitial / infiltrative-inflammatory changes, critical severity (right lung -75%, left lung - 75%, CT-4), with a high degree of probability of viral etiology, left-sided hydrothorax, pulmonary hypertension	95	21						+				+
C-268	+		37	118	167	42.3	15											+		-	-	-	Coronavirus infection caused by COVID-19 virus, virus identified (confirmed by laboratory testing regardless of the severity of clinical signs or symptoms)			+			39.9	130/85	112	Localization: bilateral changes Location: in the peripheral and central departments. Changes by type: "frosted glass"; consolidation; reticular changes on the background of "frosted glass" Percentage of involvement of the pulmonary parenchyma: Right lung - 25-50 (about 30)% Left lung - 25-50 (about 30)%. no levral cavities were found. CT-signs of interstitial / infiltrative-inflammatory changes, …	96	21
С-269	+		57	90	173	30	14												Melanoma of the skin of the back рТ2N0M0 II stage Condition after electrocoagulation in 2011 Condition after immunotherapy.				Coronavirus infection caused by COVID-19 virus, virus identified (confirmed by laboratory testing regardless of the severity of clinical signs or symptoms)					+	40.1	135/85	125	Localization: bilateral changes Location: panlobular. Changes by type: "frosted glass"; consolidation; reticular changes on the background of "frosted glass" Percentage of involvement of the pulmonary parenchyma: Right lung - more than 75% Left lung - more than 75%. CT-signs of interstitial / infiltrative-inflammatory changes, extremely severe (CT-4 of the right lung - more than 75% of the left l…	90	65
C-270		+	60	88	162	33.5	15																Coronavirus infection caused by COVID-19 virus, virus identified (confirmed by laboratory testing regardless of the severity of clinical signs or symptoms)		+				38.7	122/78	78	CT signs of interstitial / infiltrative-inflammatory changes, mild (CT-1, on the right - about 15%, on the left - 5-10%), with a high degree of probability of viral etiology. Pneumofibrous changes	98		+									+
С-271	+		70	97	180	29.9	15	+				+											Coronavirus infection caused by COVID-19 virus, virus identified (confirmed by laboratory testing regardless of the severity of clinical signs or symptoms)		+				38	120/70	69	CT signs of interstitial changes in both lungs, mild (CT-1, right lung - 15%, left lung - 10%), with a high degree of probability of viral etiology, cardiomegaly	98					+						+
С-272		+	66	88	160	34.3	15											+					Coronavirus infection caused by COVID-19 virus, virus identified (confirmed by laboratory testing regardless of the severity of clinical signs or symptoms)			+			39	127/87	75	Localization: bilateral changes Location: Mainly in the peripheral regions. Changes by type: "frosted glass"; reticular changes on the background of "frosted glass" Percentage of involvement of the pulmonary parenchyma: Right lung - 25-50% (25%) Left lung - 25-50% (30%). CT-signs of interstitial changes in both lungs, moderate-severe (CT-2, on the right - 25%, on the left - 30%), with a high degr…	93	21	+					+			+	+
С-273		+	54	120	178	37.8	15	+						+				+					Coronavirus infection caused by COVID-19 virus, virus identified (confirmed by laboratory testing regardless of the severity of clinical signs or symptoms)					+	38	110/70	61	Localization: bilateral changes Location: panlobular. Changes by type: "frosted glass"; consolidation Percentage of involvement of the pulmonary parenchyma: Right lung - more than 75% Left lung - more than 75%. CT signs of infiltrative-inflammatory changes of critical severity (CT-4): the volume of damage to the right lung is more than 75%, the volume of damage to the left lung is more than 75%, …	<75%							+	+			+
C-274		+	54	80	165	29.3	15	+															Coronavirus infection caused by COVID-19 virus, virus identified (confirmed by laboratory testing regardless of the severity of clinical signs or symptoms)		+				38.9	115/80	64	Description: Localization: bilateral changes Location: Mainly in the peripheral regions. Changes by type: "frosted glass"; single areas of consolidation; reticular changes on the background of "frosted glass" Percentage of involvement of the pulmonary parenchyma: Right lung - 25% Left lung -25%. CT signs of infiltrative-inflammatory changes of mild severity (CT1): the percentage of damage to the …	98	21				+		+				+
C-275	+		55	74	170	25.6	15		+			+											Coronavirus infection caused by COVID-19 virus, virus identified (confirmed by laboratory testing regardless of the severity of clinical signs or symptoms)			+			38.8			Percentage of involvement of the pulmonary parenchyma: Right lung - up to 25% Left lung - 25-50%. CT-signs of interstitial / infiltrative-inflammatory changes, moderate to severe severity (CT-2, on the right up to 25%, on the left 25-50%), with a high degree of probability of viral etiology.			+									+
С-276	+		63	85	176	28	15	+				+							Emphysema of the lungs, unspecified. Fibrosis of the lower lungs.				Coronavirus infection caused by COVID-19 virus, virus identified (confirmed by laboratory testing regardless of the severity of clinical signs or symptoms)		+				39	128/79	86	CT-signs of interstitial and infiltrative-inflammatory changes in both lungs, a high degree of probability of viral etiology. Against the background of pronounced fibrous and emphysematous changes, it is difficult to reliably estimate the extent of the lesion, presumably CT-1, the right lung up to 10-15%, the left lung up to 10-15%.	90	21				+	+					+
С-277		+	71	89	167	31.9		+											Rheumatoid arthritis. Hypothyroidism				Coronavirus infection caused by COVID-19 virus, virus identified (confirmed by laboratory testing regardless of the severity of clinical signs or symptoms)			+			38.5	110/75	83	Localization: bilateral changes Location: in the central and peripheral departments; panlobularly. Changes by type: "frosted glass"; reticular changes on the background of "frosted glass" Percentage of lung tissue involvement: Right lung - up to 25% Left lung - 25-50%. CT-signs of interstitial / infiltrative-inflammatory changes, moderate to severe severity (CT-2), with a high degree of probabili…	98	21	+			+						+	+
С-278	+		65	80	172	27.04		+	+			+				+							1.Coronavirus infection caused by COVID-19 virus, virus identified (confirmed by laboratory testing regardless of the severity of clinical signs or symptoms) 2. Multifocal atherosclerosis, widespread atherosclerosis of the aorta, great arteries, vessels of the brain, heart. Acute ischemic stroke. Rivermead activity index 9.		+				39.4	143/79	72	Localization: bilateral changes Location: Mainly in the peripheral regions. Changes by type: "frosted glass"; consolidation; reticular changes against the background of "ground glass", pneumofibrous changes. Percentage of involvement of the pulmonary parenchyma: Right lung - less than 25% (about 10%, it was about 20%) Left lung - less than 25% (about 10%, it was about 20%). CT-signs of interstiti…	93	21										+
С-279	+		82	78	178	44006		+						+									Coronavirus infection caused by COVID-19 virus, virus identified (confirmed by laboratory testing regardless of the severity of clinical signs or symptoms)				+		39.3	146/76	84	On both sides, in the cortical and central sections, changes in the lung parenchyma are determined by the type, "ground glass", with areas of consolidation and reticular changes. Percentage of involvement of the pulmonary parenchyma: Right lung - up to 75% Left lung - up to 75%. : CT signs of infiltrative-inflammatory changes, severe (CT3, right lung - up to 75%, left lung - up to 75%), with a hi…	88	50	+			+						+
С-280	+		48	185	187	52.9	15	+	+			+		+		+		+					1. Coronavirus infection caused by COVID-19 virus, virus identified (confirmed by laboratory testing regardless of the severity of clinical signs or symptoms) 2. Pickwick syndrome. Obesity grade 3. Alveolar hypoventilation syndrome. Secondary arterial hypertension of the III degree.				+		36.8	120/69	74	Signs of infiltrative-inflammatory changes in both lungs may correspond to septic genesis; bilateral hydrothorax with a volume of 213 cm3 on the left, 535 cm3 on the right; lymphadenopathy; pulmonary hypertension.	<85%	65	+				+		+			+
С-281		+	34	55	173	18.3	15																Coronavirus infection caused by COVID-19 virus, virus identified (confirmed by laboratory testing regardless of the severity of clinical signs or symptoms)		+				36.8	105/65	82	Localization: bilateral changes Location: Mainly in peripheral departments Changes by type: "frosted glass"; consolidation Percentage of involvement of the pulmonary parenchyma: Right lung - <25% Left lung - 5-10%. CT-signs of interstitial / infiltrative-inflammatory changes, mild (CT-1 of the right lung <25% Left lung 5-10%.), With a high degree of probability of viral etiology	96	21	+									+
C-282		+	60	86	170	29.7	15	+				+							Paroxysmal atrial fibrillation (CHA2DS2 VASc 2 points, HAS-BLED 1 point). Nodular goiter, euthyroidism. Chronic gastroduodenitis				Coronavirus infection caused by COVID-19 virus, virus identified (confirmed by laboratory testing regardless of the severity of clinical signs or symptoms)					+	38.5	113/74	81	Localization: bilateral changes Location: panlobular. Changes by type: "frosted glass"; reticular changes on the background of "frosted glass" Percentage of lung tissue involvement: Right lung - more than 75% Left lung - 50-75%. CT-signs of interstitial / infiltrative-inflammatory changes (right lung more than 75%, left 50-75%), critical severity (CT-4), with a high degree of probability of viral…	92-96%	40					+				+	+
C-283		+	73	73	156	29.9		+				+				+							Coronavirus infection caused by COVID-19 virus, virus identified (confirmed by laboratory testing regardless of the severity of clinical signs or symptoms)				+		37.8	135/63	69	Localization: bilateral changes Location: in the central and peripheral departments; panlobularly. Changes by type: "frosted glass"; consolidation; reticular changes on the background of "frosted glass" Percentage of lung tissue involvement: Right lung - 50-75% Left lung - 50-75%. CT-signs of interstitial / infiltrative-inflammatory changes in the lungs (both lungs about 55%), severe (CT-3), with…	0.8	33					+		+			+
С-285	+		39	124	184	36.6												+					Coronavirus infection caused by COVID-19 virus, virus identified (confirmed by laboratory testing regardless of the severity of clinical signs or symptoms)				+		39	125/74	68	Localization: bilateral changes Location: Mainly in peripheral departments Changes by type: "frosted glass"; consolidation; reticular changes on the background of "frosted glass" Percentage of involvement of the pulmonary parenchyma: Right lung - 50-75% Left lung - 50-75%. CT-signs of interstitial / infiltrative-inflammatory changes, severe severity (CT-3), with a high degree of probability of vi…	<85%	60						+				+
С-287	+		67	98	176	31.6	15	+	+							+			Glaucoma. Peptic ulcer and 12 duodenal ulcer (remission))				Coronavirus infection caused by COVID-19 virus, virus identified (confirmed by laboratory testing regardless of the severity of clinical signs or symptoms)		+				37.1	130/70	70	Localization: bilateral changes Location: Mainly in the peripheral regions; Changes by type: "frosted glass"; Percentage of lung tissue involvement: Right lung - less than 25% The left lung is less than 25%. CT-signs of interstitial / infiltrative-inflammatory changes in both lungs less than 25%, mild severity (CT-1), with a high probability of viral etiology, compared with the previous study, th…	96											+
C-288		+	56	98	160	38.2	15	+						+				+	Cirrhosis of the liver. Chronic gastritis, bulbit remission. Chronic calculous cholecystitis. Chronic pancreatitis, remission. Urolithiasis in remission. Post-hemorrhagic anemia of moderate severity.				Coronavirus infection caused by COVID-19 virus, virus identified (confirmed by laboratory testing regardless of the severity of clinical signs or symptoms)					+	37.3	150/60	82	Localization: bilateral changes Location: panlobular. Changes by type: "frosted glass"; consolidation; reticular changes on the background of "frosted glass" Percentage of involvement of the pulmonary parenchyma: Right lung - more than 90% Left lung - more than 90%. CT signs of interstitial / infiltrative-inflammatory changes, critical severity (right lung - more than 90%, left lung - more than 9…	96 (ИВЛ)	55	+					+	+			+
С-292		+	64	72	172	44279	15		+							+							1. Abscess of the left temporal and parietal lobes of the brain. Excision of the abscess of the left temporal, parietal and insular lobes. Drainage of the subdural space from 03.11.20. Metastasis of glandular cancer in the brain. Secondary malignant neoplasm of the brain and meninges 2. Coronavirus infection caused by COVID-19 virus, virus identified (confirmed by laboratory testing regardless of…		+				37	148/72	96	Localization: bilateral changes Location: Mainly subpleural regions. Changes by type: "frosted glass"; consolidation; reticular changes on the background of "frosted glass" Percentage of involvement of the pulmonary parenchyma: Right lung - less than 25% (up to 7%) Left lung - less than 25% (5%). CT signs of infiltrative-inflammatory changes in the lungs, mild (CT-1, right lung - up to 7%, left l…	94-92	33
C-293		+	86	80	168	44283		+				+		+		+							Coronavirus infection caused by COVID-19 virus, virus identified (confirmed by laboratory testing regardless of the severity of clinical signs or symptoms)		+				38.2	128/70	74	Localization: bilateral changes Location: Mainly in the peripheral regions; Changes by type: "frosted glass"; reticular changes against the background of "frosted glass" with zones of consolidation. Percentage of involvement of the pulmonary parenchyma: Right lung - up to 25% Left lung - up to 25%. CT signs of interstitial / infiltrative-inflammatory changes, mild (CT-1, right lung - up to 25%, l…	98	21	+				+		+			+
C-294	+		70	87	182	26.2	15	+									+						Coronavirus infection caused by COVID-19 virus, virus identified (confirmed by laboratory testing regardless of the severity of clinical signs or symptoms)		+				38.3	130/74	78	Localization: bilateral changes Location: Mainly in the peripheral regions. Changes by type: "frosted glass"; Percentage of involvement of the pulmonary parenchyma: Right lung - up to 15% Left lung - up to 10%. CT-signs of interstitial / infiltrative-inflammatory changes in the lungs of mild severity (CT-1, right lung - 15%, left lung - 10%) with a high degree of probability of viral etiology.	98	21	+			+						+
С-295	+		53	160	182	48.3		+										+					Coronavirus infection caused by COVID-19 virus, virus identified (confirmed by laboratory testing regardless of the severity of clinical signs or symptoms)				+		38.8	151/74	62	On both sides, the pulmonary parenchyma is compacted like a "ground glass" with areas of consolidation and reticular changes Percentage of involvement of the pulmonary parenchyma: Right lung - up to 75% Left lung - up to 75%. CT signs of infiltrative-inflammatory changes, of severe severity (CT-3, lesion on the right-up to 75%, on the left-up to 75%), with a high degree of probability of viral et…	<85	50	+					+				+
С-296		+	83	153	65	27.7	15		+			+											Coronavirus infection caused by COVID-19 virus, virus identified (confirmed by laboratory testing regardless of the severity of clinical signs or symptoms)			+			38	107/51	80	Localization: bilateral changes Location: panlobular. Changes by type: "frosted glass"; consolidation; reticular changes on the background of "frosted glass" Percentage of involvement of the pulmonary parenchyma: Right lung - 60% (was 25-50%) Left lung - 50%. : CT signs of interstitial / infiltrative inflammatory changes in the middle severity (CT-3, right lung - 60%, left lung -50%) with a high …	< 85%	70
С-297	+		72	98	180	30.2	15	+	+			+											Coronavirus infection caused by COVID-19 virus, virus identified (confirmed by laboratory testing regardless of the severity of clinical signs or symptoms)					+	37.5	125/75	60	Localization: bilateral changes Location: panlobular. Changes by type: "frosted glass"; consolidation; reticular changes on the background of "frosted glass" Percentage of involvement of the pulmonary parenchyma: Right lung -> 75 (about 85)% Left lung -> 75 (about 75)%. CT-signs of interstitial / infiltrative-inflammatory changes, critical severity (CT-4), the volume of damage to the right lung -…	86-88	40					+					+
С-298	+		72	87	175														Stomach ulcer Prostate adenoma				Coronavirus infection caused by COVID-19 virus, virus identified (confirmed by laboratory testing regardless of the severity of clinical signs or symptoms)		+				38.5	117/70	82	Localization: bilateral changes Location: Mainly in the peripheral and central regions. Changes by type: "frosted glass"; reticular changes on the background of "ground glass", consolidation Percentage of involvement of the pulmonary parenchyma: Right lung - less than 25% The left lung is less than 25%. CT signs of infiltrative-inflammatory changes, mild (CT1), with a high degree of probability o…	97
С-299	+		86	73	180	22.5	14	+				+											Coronavirus infection caused by COVID-19 virus, virus identified (confirmed by laboratory testing regardless of the severity of clinical signs or symptoms)			+			39.0	100/70	88	Localization: bilateral changes Location: in the central and peripheral departments; panlobularly. Changes by type: "frosted glass"; consolidation; reticular changes on the background of "frosted glass" Percentage of lung tissue involvement: Right lung - less than 50% Left lung - up to 25%. CT-signs of interstitial infiltrative-inflammatory changes, moderate to severe severity (CT-2), with a high…	<85	45	+			+						+
С-300	+		72	104	169	36.4	15	+				+		+				+	Chronic kidney disease				Coronavirus infection caused by COVID-19 virus, virus identified (confirmed by laboratory testing regardless of the severity of clinical signs or symptoms)			+			39	130/80	70	Percentage of involvement of the pulmonary parenchyma: Right lung - about 30% Left lung - about 30%. CT-signs of infiltrative-inflammatory changes, moderate to severe severity (CT-2, on the right - about 30% and on the left - about 30%), with a high degree of probability of viral etiology.	88-90	30	+									+
С-301	+		50	130	186	37.5										+		+					1. Coronavirus infection caused by COVID-19 virus, virus identified (confirmed by laboratory testing regardless of the severity of clinical signs or symptoms) 2. Influenza type B.			+			37	150/97	86	The percentage of involvement of the pulmonary parenchyma: Right lung - 25-50%. Left lung - 25-50%. CT-signs of interstitial / infiltrative-inflammatory changes, moderate severity (CT-2), the volume of damage to both lungs is 25-50%, with a high degree of probability of viral etiology.	87	21	+			+	+		+						+
C-302		+	75	92	153	39.3	15	+				+		+				+					Coronavirus infection caused by COVID-19 virus, virus identified (confirmed by laboratory testing regardless of the severity of clinical signs or symptoms)			+			38.8	128/71	90	Localization: bilateral changes Location: predominantly in the peripheral regions; panlobularly. Changes by type: "frosted glass"; consolidation; reticular changes on the background of "frosted glass" Percentage of involvement of the pulmonary parenchyma: Right lung - about 30% Left lung - about 15%. CT-signs of interstitial / infiltrative-inflammatory changes, moderate to severe severity (CT-2),…	90	70										+
С-303	+		79	90	170	31.1	15	+	+	+		+											Coronavirus infection caused by COVID-19 virus, virus identified (confirmed by laboratory testing regardless of the severity of clinical signs or symptoms)				+		36.8	100/50	86	Localization: bilateral changes Location: panlobular. Changes by type: "frosted glass"; consolidation; reticular changes. Percentage of involvement of the pulmonary parenchyma: Right lung - up to 75% Left lung - up to 75%. : CT-signs of infiltrative-inflammatory changes, severe (CT-3), with a high degree of probability of viral etiology. The percentage of damage to the right lung up to 75%, left …	<86	75						+				+
С-304		+	46	120	162	44.6												+					Coronavirus infection caused by COVID-19 virus, virus identified (confirmed by laboratory testing regardless of the severity of clinical signs or symptoms)						38	121/74	77	Localization: bilateral changes Location: panlobular. Changes by type: "frosted glass"; consolidation; reticular changes on the background of "frosted glass" Percentage of involvement of the pulmonary parenchyma: Right lung - more than 75% Left lung - 50-75%. CT-signs of infiltrative-inflammatory changes of extreme severity (CT-4) (right lung - more than 75% of the left lung - 50-75%), with a hig…	<86%	60	+			+	+					+
С-305		+	76	84	167	30.1																	1. Condition after mitral valve plasty on a soft PTFE support ring with suturing of the left atrial appendage from the inside; de VEGA tricuspid valve plastics; aortic valve replacement with biological prosthesis Biolab 22 supraannular 2. Coronavirus infection caused by COVID-19 virus, virus identified (confirmed by laboratory testing regardless of the severity of clinical signs or symptoms)			+			36.6	107/58	115	Localization: bilateral changes Location: Panlobular Changes by type: predominantly consolidated areas, "frosted glass", minimal reticular changes against this background with traced lumen of the bronchi. Percentage of involvement of the pulmonary parenchyma: Right lung - up to 50% Left lung - up to 50%. CT signs of interstitial / infiltrative-inflammatory changes in the lungs (CT - 2: right lung…	94	80
С-306	+		69	93	174	30.7		+						+									Coronavirus infection caused by COVID-19 virus, virus identified (confirmed by laboratory testing regardless of the severity of clinical signs or symptoms)			+			38.1	120.73	73	Localization: bilateral changes Location: more in peripheral departments; less in central departments Changes by type: "frosted glass"; consolidation zones and small reticular changes. Percentage of lung tissue involvement: Right lung - up to 50% Left lung - up to 25%. CT-signs of interstitial / infiltrative-inflammatory changes in the lungs of moderate severity (CT-2): the volume of damage to th…	96	50				+						+			+
С-307		+	64	117	176	37.7	15	+										+	Duodenal ulcer				Coronavirus infection caused by COVID-19 virus, virus identified (confirmed by laboratory testing regardless of the severity of clinical signs or symptoms)					+	40	120/80	88	Localization: bilateral changes Location: in peripheral and central departments Changes by type: "frosted glass"; consolidation; reticular changes on the background of "matte glass " Percentage of lung tissue involvement: Right lung -50-75% Left lung - more than 75%. CT-signs of interstitial / infiltrative-inflammatory changes in the lungs (on the right 50-75%, on the left more than 75%), critica…	96-99	70	+			+	+					+
С-311	+		69	98	185	28.6	15	+				+		+				+					Coronavirus infection caused by COVID-19 virus, virus identified (confirmed by laboratory testing regardless of the severity of clinical signs or symptoms)						39	124/72	72	Localization: bilateral changes Location: in peripheral departments; in central departments Changes by type: "frosted glass"; consolidation; reticular changes on the background of "frosted glass" Percentage of lung tissue involvement: Right lung - 30% Left lung - 40%. CT-signs of infiltrative-inflammatory changes in the lungs of moderate-severe severity CT-2): the volume of the lesion of the righ…	94		+					+	+			+
С-312	+		68	84	172	44283		+															Coronavirus infection caused by COVID-19 virus, virus identified (confirmed by laboratory testing regardless of the severity of clinical signs or symptoms)						39	120/80	78	Localization: bilateral changes Location: Mainly in the peripheral regions; Changes by type: "frosted glass"; consolidation; reticular changes against the background of "ground glass", pneumofibrous changes In the peripheral regions on both sides, the pulmonary parenchyma is changed according to the "ground glass" type, with zones of consolidation and reticular changes Percentage of involvement o…	98					+	+					+
С-313	+		52	95	175	31												+					Coronavirus infection caused by COVID-19 virus, virus identified (confirmed by laboratory testing regardless of the severity of clinical signs or symptoms)		+				38	130/80	74	On both sides, in the peripheral and central regions, the pulmonary parenchyma is changed according to the type of "ground glass" with the formation of areas of consolidation according to the type of subsegmental atelectasis in the lower lobes Percentage of involvement of the pulmonary parenchyma: Right lung - up to 25% Left lung - up to 25%. : CT-signs of interstitial changes in both lungs, mild…	97	21	+									+
С-314	+		72	90	162	34.2		+										+					Coronavirus infection caused by COVID-19 virus, virus identified (confirmed by laboratory testing regardless of the severity of clinical signs or symptoms)			+			38.3	127/79	79	Localization: bilateral changes Location: panlobular. Changes by type: "frosted glass"; consolidation; reticular changes on the background of "frosted glass" Percentage of involvement of the pulmonary parenchyma: Right lung - 25-50% Left lung - 25-50% (closer to 25). CT-signs of infiltrative-inflammatory changes in both lungs, moderate severity (right lung - 25-50%, left lung - 25-50%, CT-2), wit…	92						+					+
С-315	+		50	93	180	44405	15																Coronavirus infection caused by COVID-19 virus, virus identified (confirmed by laboratory testing regardless of the severity of clinical signs or symptoms)		+				39	122/70	66	Localization: bilateral changes Location: predominantly in the peripheral regions. Changes by type: "frosted glass"; reticular changes on the background of "ground glass", consolidation Percentage of involvement of the pulmonary parenchyma: Right lung - up to 25% Left lung - up to 25%. CT signs of infiltrative-inflammatory changes, mild (CT-1, the percentage of damage to the right lung - up to 25…	99					+						+
C-316	+		56	90	182	44223																	Coronavirus infection caused by COVID-19 virus, virus identified (confirmed by laboratory testing regardless of the severity of clinical signs or symptoms)			+			38.5	122/77	85	Localization: bilateral changes Location: Mainly in the peripheral regions; Changes by type: rounded foci of "ground glass" with reticular changes and small areas of consolidation; Percentage of lung tissue involvement: Right lung - 30% The left lung is less than 25%. CT signs of interstitial / infiltrative inflammatory changes, moderately severe (CT-2, right lung - 30%, left lung - up to 25%), w…	96	21	+			+	+								+
С-317		+	59	90	164	33.4		+				+		+				+					1.Coronavirus infection caused by COVID-19 virus, virus identified (confirmed by laboratory testing regardless of the severity of clinical signs or symptoms) 2. ИБС: Острый коронарный синдром без элевации сегмента ST от 11.11.2020 г. Риск по GRACЕ 136 баллов.					+		115/70	86	Localization: bilateral changes Location: panlobular. Changes by type: consolidation; reticular changes on the background of "frosted glass" Percentage of involvement of the pulmonary parenchyma: Right lung - more than 75% Left lung - more than 75%. CT-signs of infiltrative-inflammatory changes, critical severity (CT-4), with a high degree of probability of viral etiology. The percentage of damag…	85	50	+					+				+	+
С-318	+		66	75	174	44401			+			+							Parkinson's disease grade 2, Condition after mitral valve replacement with ligation of the LA appendage.				1. Coronavirus infection caused by COVID-19 virus, virus identified (confirmed by laboratory testing regardless of the severity of clinical signs or symptoms) 2. Parkinson disease 2 degrees. Chronic cerebral ischemia of brain of the 2nd degree. Mitral valve replacement with ligation of the Left Atrial appendage.					+		114/76	93	Condition after surgery. Condition after sternotomy. CT signs of bilateral pneumothorax (640 cm3 each), pneumomediastinum, tissue emphysema of the chest, infiltrative inflammatory changes, critical severity (CT-4, with damage to the right 90%, to the left 90%), with a high probability of viral etiology; bilateral lower lobe pneumonia; lymphadenopathy.	97	60
C-319	+		72	82	178	44433	13					+											1. Coronavirus infection caused by COVID-19 virus, virus identified (confirmed by laboratory testing regardless of the severity of clinical signs or symptoms) 2. Chronic glomerulonephritis with outcome in nephrosclerosis.				+		36.9	131/65	92	Localization: bilateral changes Location: Mainly in the peripheral regions; predominantly in the posterior regions. Changes by type: "frosted glass"; consolidation (prevails on the left); reticular changes on the background of "frosted glass" Percentage of involvement of the pulmonary parenchyma: Right lung - 25-50% (40%) Left lung - 50-75% (70%). CT signs of severe infiltrative inflammatory chan…	96	45
С-320	+		57	73	170	44252	15																Coronavirus infection caused by COVID-19 virus, virus identified (confirmed by laboratory testing regardless of the severity of clinical signs or symptoms)				+		39.7	137/89	104	Localization: bilateral changes Location: panlobular Changes by type: "frosted glass"; consolidation, reticular changes against the background of "frosted glass" Percentage of involvement of the pulmonary parenchyma: Right lung - up to 75% Left lung - 40-50%. CT signs of infiltrative-inflammatory changes in both lungs, severe (CT-3, right lung - up to 75%, left lung - 40-50%), with a high degree …	99	21													+
C-321	+		64	59	168	44459	15												Chronic pancreatitis, exacerbation; Diabetes mellitus due to pancreatoduodenal resection				1. Coronavirus infection caused by COVID-19 virus, virus identified (confirmed by laboratory testing regardless of the severity of clinical signs or symptoms) 2. Chronic pancreatitis with a predominant lesion of the head of the pancreas. Pancreatic head cyst. ERCH, endoscopic nasobiliary drainage from 10/29/2020). Pancreatoduodenal resection. Bleeding from the stump, endoscopic combined preventio…			+				100/60	100	Mainly in the peripheral regions. Changes by type: "frosted glass"; consolidation; reticular changes on the background of "frosted glass" Percentage of involvement of the pulmonary parenchyma: Right lung - about 30% Left lung - about 30%. CT-signs of interstitial / infiltrative-inflammatory changes, moderate to severe severity (CT - 2: right lung - 30%, left lung - 30%), with a high degree of pro…												+
С-322	+		68	90	172	30.4	15																Coronavirus infection caused by COVID-19 virus, virus identified (confirmed by laboratory testing regardless of the severity of clinical signs or symptoms)		+				38	130/80	96	Localization: bilateral changes Location: predominantly on the periphery Changes by type: zones of "ground glass" type, with reticular changes and areas of consolidation; Percentage of lung tissue involvement: Right lung - up to 25% Left lung - up to 25%. CT signs of interstitial / infiltrative inflammatory changes, mild (CT-1, right lung - 25%, left lung - up to 25%), with a high degree of viral…	92	21	+						+			+
C-323		+	85	67	165	24.6	12	+	+			+							Dementia, chronic cerebral ischemia				1. Coronavirus infection caused by COVID-19 virus, virus identified (confirmed by laboratory testing regardless of the severity of clinical signs or symptoms) 2. Dementia due to mixed conditions without additional symptoms						38.3	149/86	90	Localization: bilateral changes Location: panlobular. Changes by type: "frosted glass"; consolidation; reticular changes on the background of "frosted glass" Percentage of involvement of the pulmonary parenchyma: Right lung - up to 25% Left lung - up to 50%. CT-signs of interstitial / infiltrative-inflammatory changes, moderate to severe severity (right lung - 25%, left lung - up to 50%, CT-2), w…	85	60
С-324	+		41	75	178	23.6		+											Chronic pancreatitis				Coronavirus infection caused by COVID-19 virus, virus identified (confirmed by laboratory testing regardless of the severity of clinical signs or symptoms)			+			39	112/80	76	Localization: bilateral changes Location: Mainly in the peripheral regions; Changes by type: "frosted glass"; consolidation; reticular changes on the background of "frosted glass" Percentage of involvement of the pulmonary parenchyma: Right lung - less than 25% The left lung is 25-50%. CT-signs of interstitial / infiltrative-inflammatory changes, moderate-severe (CT-2): (right lung - less than 25…	96		+			+						+
С-325	+		67	87	170	44226		+				+		+				+	Chronic kidney disease				Coronavirus infection caused by COVID-19 virus, virus identified (confirmed by laboratory testing regardless of the severity of clinical signs or symptoms)		+				37.0	120/80	82	Localization: bilateral changes. Location: Mainly in the peripheral regions. Changes by type: "frosted glass"; reticular changes against the background of "ground glass", consolidation. The percentage of involvement of the pulmonary parenchyma: Right lung - up to 20%. Left lung - up to 10%. (CT-1, right lung - 20%, left lung - 10%) with a high probability of viral etiology	95					+						+
С-326	+		74	80	172	27		+	+			+											Coronavirus infection caused by COVID-19 virus, virus identified (confirmed by laboratory testing regardless of the severity of clinical signs or symptoms)				+		38	120/75	64	Localization: bilateral changes Location: mainly in the peripheral and central regions. In the upper and lower sections, panlobular. Changes of the type: "frosted glass", reticular changes against the background of frosted glass; plots consolidation, reticular changes. Percentage of involvement of the pulmonary parenchyma: Right lung - 25-50% Left lung -50-75%: CT-signs of interstitial and infilt…	98		+			+						+
С-327		+	76	90	165	33		+	+			+		+		+		+	Condition after Acute cerebrovascular accident in 2010				Coronavirus infection caused by COVID-19 virus, virus identified (confirmed by laboratory testing regardless of the severity of clinical signs or symptoms)				+		39	223/110	120	CT-signs of infiltrative-inflammatory changes in the lungs of severe severity (CT-3): the volume of damage to the right lung is 50-75%, the volume of damage to the left lung is 50-75%, with a high degree of probability of viral etiology.	89	90
C-328	+		86	74	168	26.2		+	+										Thyroid resection, Chronic renal failure				Coronavirus infection caused by COVID-19 virus, virus identified (confirmed by laboratory testing regardless of the severity of clinical signs or symptoms)		+					153/87	75	Localization: bilateral changes Location: Mainly in the peripheral regions; Changes by type: "frosted glass"; reticular changes on the background of "frosted glass" Percentage of lung tissue involvement: Right lung - less than 25% The left lung is less than 25%. CT signs of infiltrative-inflammatory changes, mild (CT1), with a high degree of probability of viral etiology	96-98	21							+			+
C-329	+		45	124	181	37.8		+						+				+	Gout	-	-	-	Coronavirus infection caused by COVID-19 virus, virus identified (confirmed by laboratory testing regardless of the severity of clinical signs or symptoms)			+			38.5	120/75	84	Localization: bilateral changes Location: Mainly in the peripheral regions; Changes by type: "frosted glass"; consolidation; Percentage of lung tissue involvement: Right lung - 25-50% Left lung - 25-50% (it was less than 25%). CT signs of infiltrative-inflammatory changes in the lungs of moderate severity (CT-2): the volume of damage to the right lung is 25-50%, the volume of damage to the left l…	98					+		+				+
С-330	+		67	102	182	30.7		+				+						+	Bullous emphysema of the lungs	-	-	-	Coronavirus infection caused by COVID-19 virus, virus identified (confirmed by laboratory testing regardless of the severity of clinical signs or symptoms)			+			38.7	139/80	83	Localization: bilateral changes Location: in the central and peripheral departments; panlobularly. Changes by type: "frosted glass"; consolidation; reticular changes on the background of "frosted glass" Percentage of lung tissue involvement: Right lung - 25-50% Left lung - 25-50%. CT-signs of interstitial / infiltrative-inflammatory changes (percentage of damage to both lungs - 25-50%), moderate-…	91	21	+			+						+
С-331	+		62	87	178	27.4						+		+						-	-	-	Coronavirus infection caused by COVID-19 virus, virus identified (confirmed by laboratory testing regardless of the severity of clinical signs or symptoms)			+			39.0	130/80	72	Localization: bilateral changes Location: Mainly in the peripheral regions; in the front / back sections; in the upper / lower sections Changes by type: "frosted glass"; consolidation; reticular changes on the background of "frosted glass" Percentage of lung tissue involvement: Right lung - 25-50% Left lung - 25-50%. CT-signs of interstitial / infiltrative-inflammatory changes in the lungs, moder…	92	21	+			+		+				+
C-332	+		43	106	180	32.7	14											+	Chronic gastritis				Coronavirus infection caused by COVID-19 virus, virus identified (confirmed by laboratory testing regardless of the severity of clinical signs or symptoms)		+					120/81	48	Localization: bilateral changes Location: predominantly in the peripheral regions Changes by type: "frosted glass"; single plot consolidation; reticular changes on the background of "frosted glass" Percentage of involvement of the pulmonary parenchyma: Right lung - up to 25% Left lung - up to 25%. CT signs of infiltrative-inflammatory changes in the lungs of mild severity (CT-1): the volume of da…	97	21							+
С-333	+		62	90	178	28.4		+				+		+									Coronavirus infection caused by COVID-19 virus, virus identified (confirmed by laboratory testing regardless of the severity of clinical signs or symptoms)				+		39.6	164/99	104	CT-signs of interstitial / infiltrative-inflammatory changes (percentage of damage to both lungs - 50-75%), severe severity (CT-3), with a high degree of probability of viral etiology; indirect signs of pulmonary hypertension; aortic atherosclerosis and coronary arteries.								+				+
С-335	+		52	95	165	34.8												+	Varicose veins of the lower extremities				Coronavirus infection caused by COVID-19 virus, virus identified (confirmed by laboratory testing regardless of the severity of clinical signs or symptoms)					+		120/80	85	CT-signs of interstitial / infiltrative-inflammatory changes in the lungs, critical severity (CT-4), with a high degree of probability of viral etiology, degenerative dystrophic changes in the spine, aortic atherosclerosis. Percentage of lung tissue involvement: Right lung - 80%. Left lung - 75%.	88					+	+					+
С-336	+		61	70	175	22.8		+											Parkinson's disease, Gastrointestinal bleeding from 11/17/2020				1. Coronavirus infection caused by COVID-19 virus, virus identified (confirmed by laboratory testing regardless of the severity of clinical signs or symptoms) 2. Intracerebral hemorrhage from 10/30/2020 in the area of the basal nuclei on the left.		+				38.6	135/70	95	Localization: bilateral changes Location: Mainly in the peripheral and posterior regions. Changes by type: "frosted glass", consolidation Percentage of involvement of the pulmonary parenchyma: Right lung - about 10% Left lung - about 5%. CT-signs of interstitial and infiltrative-inflammatory changes in the lower lobe of the right lung, with an average degree of viral etiology (CT-1). CT data of m…	97	21
C-337		+	54	97	165	35.6												+					Coronavirus infection caused by COVID-19 virus, virus identified (confirmed by laboratory testing regardless of the severity of clinical signs or symptoms)					+	38.3	120/80	73	Localization: bilateral changes Location: panlobular. Changes by type: "frosted glass"; consolidation; reticular changes on the background of "frosted glass" Percentage of lung tissue involvement: Right lung - more than 75% Left lung - more than 75%. CT-signs of interstitial / infiltrative-inflammatory changes, critical severity (CT-4), with a high degree of probability of viral etiology. CT for …	94	70
С-338		+	62	95	165	34.8		+				+		+	+			+		-	-	-	Coronavirus infection caused by COVID-19 virus, virus identified (confirmed by laboratory testing regardless of the severity of clinical signs or symptoms)				+			115/70	74	CT-signs of interstitial / infiltrative-inflammatory changes, moderate to severe severity (CT-3), the volume of damage to the right lung 50-75%, the volume of damage to the left lung 50-75%, with a high degree of probability of viral etiology, lymphadenopathy. Atherosclerotic changes in the aorta and coronary arteries. Degenerative-dystrophic changes in the thoracic spine.
C-339	+		73	102	176	32.9		+	+			+						+					Coronavirus infection caused by COVID-19 virus, virus identified (confirmed by laboratory testing regardless of the severity of clinical signs or symptoms)				+		39	122/80	86	Localization: bilateral changes Location: predominantly in the peripheral regions; in central departments Changes by type: "frosted glass" Percentage of involvement of the pulmonary parenchyma: Right lung - 50-75% Left lung - 25-50%. CT signs of interstitial / infiltrative-inflammatory lung changes severe severity (CT-3): the amount of damage to the right lung is 50-75%, the amount of damage to t…	96	21				+		+				+
C-340	+		60	105	182	31.7		+				+		+				+	Diabetic nephropathy	-	-	-	1. Coronavirus infection caused by COVID-19 virus, virus identified (confirmed by laboratory testing regardless of the severity of clinical signs or symptoms) 2.Influenza A and B				+			130/80	75	Localization: bilateral changes Location: Mainly in the peripheral regions; in the front / back sections; in the upper / lower sections Changes by type: "frosted glass", consolidation, reticular changes against the background of "frosted glass" Percentage of lung tissue involvement: Right lung - 50-60% Left lung - up to 50%. : CT-signs of interstitial / infiltrative-inflammatory changes in the lu…	91	21	+				+					+
С-341		+	45	86	158	34.4		+				+						+		-	-	-	Coronavirus infection caused by COVID-19 virus, virus identified (confirmed by laboratory testing regardless of the severity of clinical signs or symptoms)			+			39			Localization: bilateral changes Location: predominantly in the peripheral regions. Changes by type: "frosted glass"; reticular changes against the background of "frosted glass"; consolidation Percentage of involvement of the pulmonary parenchyma: Right lung - 25-50% Left lung - up to 25%. CT signs of interstitial / infiltrative-inflammatory changes in the lungs (CT-2, right lung - 25-50%; left lu…	92	21	+				+					+	+
С-342	+		54	115	170	39.7		+				+		+				+	Psoriasis	-	-	-	1. Coronavirus infection caused by COVID-19 virus, virus identified (confirmed by laboratory testing regardless of the severity of clinical signs or symptoms) 2.Closed fracture of the lower end of the radius on the left with displacement of bone fragments from 11/18/2020				+		37.5	111/55	102	Localization: bilateral changes Location: panlobular. Changes by type: "frosted glass"; consolidation; reticular changes on the background of "frosted glass" Percentage of involvement of the pulmonary parenchyma: Right lung - 50-75% Left lung - 50-75%. CT-signs of infiltrative-inflammatory changes in the lungs of severe severity (CT-3): right lung - 50-75%, left lung - 50-75%; quantitative medias…	87						+					+
С-343	+		74	80	170	27.6		+											Prostate adenoma	-	-	-	Coronavirus infection caused by COVID-19 virus, virus identified (confirmed by laboratory testing regardless of the severity of clinical signs or symptoms)			+			38	132/82	90	Localization: bilateral changes Location: Mainly in the peripheral regions. Changes by type: "frosted glass"; consolidation; reticular changes on the background of "frosted glass" Percentage of involvement of the pulmonary parenchyma: Right lung - 25-50% Left lung - 25-50%. CT signs of interstitial / infiltrative-inflammatory changes in the lungs (CT-2, right lung - 25-50%, left lung - 25-50%) wi…	97								+			+	+
С-344	+		45	125	183	36.0		+										+					Coronavirus infection caused by COVID-19 virus, virus identified (confirmed by laboratory testing regardless of the severity of clinical signs or symptoms)					+	38	107/72	68	On both sides, in the peripheral and central sections, changes in the pulmonary parenchyma of the "ground glass" type with small zones of consolidation and reticular changes are determined. Percentage of involvement of the pulmonary parenchyma: Right lung - more than 75% Left lung - more than 75%. CT signs of interstitial / infiltrative inflammatory changes, severe severity (CT-4 with damage to m…	75-78							+				+
C-345		+	76	55	164	20.4		+				+				+			Mild carbon monoxide poisoning. Cerebrovascular disease. Chronic cerebral ischemia. Mixed encephalopathy.				1.Coronavirus infection caused by COVID-19 virus, virus identified (confirmed by laboratory testing regardless of the severity of clinical signs or symptoms) 2. Competing: Intrarenal saccular aneurysm of the abdominal aorta		+					150/90	100	Localization: on the one hand Location: Mainly in peripheral departments Changes by type: "frosted glass"; consolidation; Percentage of involvement of the pulmonary parenchyma: Right lung - less than 5% Left lung - about 5%. CT-signs of interstitial / infiltrative-inflammatory changes, mild (CT-1), with an average degree of viral etiology. Compared with the previous study - there is the appearanc…												+
C-346	+		62	85	180	26.2		+				+								-	-	-	Coronavirus infection caused by COVID-19 virus, virus identified (confirmed by laboratory testing regardless of the severity of clinical signs or symptoms)				+			120/65	64	Localization: bilateral changes Location: in the peripheral regions, perivascular Changes by type: "frosted glass"; consolidation; reticular changes on the background of "frosted glass" Percentage of involvement of the pulmonary parenchyma: Right lung - 50-75%. Left lung - 50-75%. CT-signs of infiltrative-inflammatory changes in the lungs of severe severity (CT-3): the volume of damage to the rig…	98		+									+
С-347		+	81					+	+			+						+	Gout				Coronavirus infection caused by COVID-19 virus, virus identified (confirmed by laboratory testing regardless of the severity of clinical signs or symptoms)			+			39			Localization: bilateral changes Location: In the central departments and in the peripheral departments; in the upper and lower sections, mainly in the back sections Changes by type: "frosted glass"; consolidation; reticular changes on the background of "frosted glass" Percentage of involvement of the pulmonary parenchyma: Right lung - 25-50% Left lung - 25-50%. CT-signs of interstitial / infiltra…						+						+
С-348	+		55	90	173	30		+				+						+	Gout	-	-	-	Coronavirus infection caused by COVID-19 virus, virus identified (confirmed by laboratory testing regardless of the severity of clinical signs or symptoms)		+				39			Localization: bilateral changes Location: Mainly in the peripheral regions, panlobular. Changes by type: "frosted glass"; consolidation; Percentage of involvement of the pulmonary parenchyma: Right lung - up to 25% Left lung - up to 25%. CT-signs of interstitial / infiltrative-inflammatory changes, mild (CT-1), with a high degree of probability of viral etiology.						+						+
С-349	+		48	90	171	30.7																	Coronavirus infection caused by COVID-19 virus, virus identified (confirmed by laboratory testing regardless of the severity of clinical signs or symptoms)					+	38.6	100/60	90	Localization: bilateral changes Location: panlobular Changes by type: "frosted glass"; consolidation; reticular changes on the background of "frosted glass". Percentage of involvement of the pulmonary parenchyma: Right lung - more than 75% Left lung - more than 75%. CT-signs of infiltrative-inflammatory changes, critical severity (CT-4, right lung - more than 75%, left lung - more than 75%), with…	<85	75				+						+
C-350		+	83	102	165	36.8		+				+		+				+					Coronavirus infection caused by COVID-19 virus, virus identified (confirmed by laboratory testing regardless of the severity of clinical signs or symptoms)			+			38	130/80	70	Localization: bilateral changes Location: in peripheral departments Changes by type: "frosted glass"; consolidation; reticular changes on the background of "frosted glass" Percentage of involvement of the pulmonary parenchyma: Right lung - 25-50% Left lung - 25-50%. CT signs of infiltrative-inflammatory changes in the lungs of chtlytq severity (CT-2): the volume of the lesion of the right lung is…	89-90											+
С-351	+		57	115	180	35.4		+										+					Coronavirus infection caused by COVID-19 virus, virus identified (confirmed by laboratory testing regardless of the severity of clinical signs or symptoms)		+				38	125/72	68	Localization: bilateral changes Location: predominantly in the peripheral regions. Changes by type: "frosted glass"; consolidation, reticular changes Percentage of lung tissue involvement: Right lung - less than 25% The left lung is less than 25%. CT signs of interstitial / infiltrative inflammatory changes (both lungs less than 25%), mild severity (CT-1), with a high probability of viral etiolog…	95											+
С-352	+		70	100	180	30.8						+		+					Paroxysmal form of atrial fibrillation				Coronavirus infection caused by COVID-19 virus, virus identified (confirmed by laboratory testing regardless of the severity of clinical signs or symptoms)					+	37	128/80	135	On both sides, in the peripheral and central sections, panlobularly, pulmonary parenchyma with massive reticular changes against the background of "ground glass" Percentage of involvement of the pulmonary parenchyma: Right lung - more than 75% Left lung - up to 75%. CT signs of infiltrative-inflammatory changes, critical severity (CT-4, with lesions on the right - more than 75% and on the left - …	94	75						+				+
C-353		+																					Coronavirus infection caused by COVID-19 virus, virus identified (confirmed by laboratory testing regardless of the severity of clinical signs or symptoms)		+					132/75	68	Signs of interstitial / infiltrative inflammatory changes of mild severity (CT-1) (25% to both lungs) with a high probability of viral etiology; expansion of the ascending and descending parts of the aorta	96	21
С-354	+		40	75	182	22.6													Chronic latent failure, kidney transplant against the background of glomerulonephritis in 2013				Coronavirus infection caused by COVID-19 virus, virus identified (confirmed by laboratory testing regardless of the severity of clinical signs or symptoms)					+	36.5	151/108	87	Localization: bilateral changes Location: panlobular. Changes by type: "frosted glass"; consolidation; Percentage of lung tissue involvement: Right lung - more than 75% Left lung - more than 75%. CT-signs of interstitial / infiltrative-inflammatory changes (more than 75% on both sides), critical severity (CT-4), with a high degree of probability of viral etiology; pulmonary hypertension; lymphade…	88	90	+			+		+				+
C-355	+		63	90	175	29.3		+											Antibodies to Treponema pallidum (ELISA) - positive	-	-	-	Coronavirus infection caused by COVID-19 virus, virus identified (confirmed by laboratory testing regardless of the severity of clinical signs or symptoms)					+		130/80	85	Localization: bilateral changes Location: panlobular. Changes by type: "frosted glass"; consolidation; reticular changes against the background of "frosted glass", the structure of infiltrates is heterogeneous due to the presence of small air cavities (bullae, partly, possibly, pseudocavitation) Percentage of involvement of the pulmonary parenchyma: Right lung - 50-75% Left lung - more than 75%. …	76	29	+					+				+
C-356		+	73	80	164	29.7		+		+								+					Coronavirus infection caused by COVID-19 virus, virus identified (confirmed by laboratory testing regardless of the severity of clinical signs or symptoms)					+		138/75	104	Localization: bilateral changes Location: panlobular. Changes by type: "frosted glass"; reticular changes on the background of "frosted glass" Percentage of involvement of the pulmonary parenchyma: Right lung - more than 75% Left lung - more than 75%. CT-signs of interstitial / infiltrative-inflammatory changes, critical severity (CT-4), with a high degree of probability of viral etiology, enlarg…	88	100					+					+
C-357	+		69	112	180	34.5		+				+											Coronavirus infection caused by COVID-19 virus, virus identified (confirmed by laboratory testing regardless of the severity of clinical signs or symptoms)					+	39.5	130/90	102	Localization: bilateral changes Location: panlobular. Changes by type: "frosted glass"; consolidation; reticular changes on the background of "frosted glass" Percentage of involvement of the pulmonary parenchyma: Right lung - more than 75% Left lung - up to 75%. CT-signs of interstitial / infiltrative-inflammatory changes, critical severity (CT-4), the volume of damage to the right lung is more t…	86							+				+
C-358		+	68					+				+											Coronavirus infection caused by COVID-19 virus, virus identified (confirmed by laboratory testing regardless of the severity of clinical signs or symptoms)					+		90/60	76	Localization: bilateral changes Location: panlobular. Changes by type: "frosted glass"; consolidation; reticular changes on the background of "frosted glass" Percentage of involvement of the pulmonary parenchyma: Right lung - more than 75% Left lung - more than 75%. CT-signs of interstitial / infiltrative-inflammatory changes, critical severity (CT-4), the volume of damage to the right lung - mor…	95	65
С-359	+		55	90	172	30.4						+		+				+	Myxomatous degeneration of the mitral valve (mitral valve prolapse). Insufficiency of the mitral valve of the 4th degree. Insufficiency of the tricuspid valve of the 3rd degree. Permanent form of atrial fibrillation, risk on the CHA2DS2-VASc scale 1 point, on the HAS-BLED scale 1 point. Ventricular premature beats. Chronic Heart Failure.				1. Coronavirus infection caused by COVID-19 virus, virus identified (confirmed by laboratory testing regardless of the severity of clinical signs or symptoms) 2. Influenza A.	+					38.4	125/91	121	CT scan of the chest organs did not reveal changes characteristic of viral pneumonia, however, small interstitial changes in the upper lobes of both lungs do not allow to exclude inflammatory process.	98	21						+				+
С-360		+	62					+						+						-	-	-	Coronavirus infection caused by COVID-19 virus, virus identified (confirmed by laboratory testing regardless of the severity of clinical signs or symptoms)					+	39	130/80	75	Localization: bilateral changes Location: panlobular. Changes by type: "frosted glass"; consolidation; reticular changes on the background of "frosted glass" Percentage of involvement of the pulmonary parenchyma: Right lung - more than 75% Left lung - more than 75%. CT signs of infiltrative-inflammatory changes of critical severity (CT-4): the volume of the lesion of the right lung is more than 7…	90	80							+
С-361	+		53	90	185	26.3		+							+				Fatty liver hepatosis. Chronic pancreatitis without exacerbation.				Coronavirus infection caused by COVID-19 virus, virus identified (confirmed by laboratory testing regardless of the severity of clinical signs or symptoms)					+	39	113/66	92	signs of infiltrative-inflammatory changes in the lungs of critical severity (CT-4, more than 75% on both sides), with a high degree of probability of viral ethology (probably with the addition of a bacterial component); minimal hydropericardium .; CT signs of pathology of the brain, skull bones were not revealed. CT signs of pansinusitis, contents in the cells of the mastoid processes of the tem…	92	90				+					+	+			+
C-362		+	71	106	170	44373		+				+						+	Hypothyroidism, Chronic gastritis. Chronic pancreatitis.	-	-	-	Coronavirus infection caused by COVID-19 virus, virus identified (confirmed by laboratory testing regardless of the severity of clinical signs or symptoms)				+		38.0	120/80	85	Localization: bilateral changes. Location: Mainly in the peripheral regions. Changes by type: "frosted glass"; consolidation; reticular changes on the background of "frosted glass". The percentage of involvement of the pulmonary parenchyma: Right lung - about 50%. Left lung - about 60%. CT-signs of infiltrative-inflammatory changes, severe severity (CT-3), with a high degree of probability of vir…	90							+				+
С-363	+		73	90	178	28.4	15	+	+			+							Chronic pyelonephritis of the only right kidney, right-sided nephroptosis. Left-sided nephrectomy for primary contracted left kidney in 2000. trunk ataxia syndrome. Chronic pancreatitis. Hypothyroidism Gouty arthritis of large joints. Coxarthrosis. Vascular dementia, unspecified, with other symptoms, predominantly delusional				Coronavirus infection caused by COVID-19 virus, virus identified (confirmed by laboratory testing regardless of the severity of clinical signs or symptoms)		+				36.7	145/87	87	No CT data	92	21
C-364		+	48	80	168	28.3																	Coronavirus infection caused by COVID-19 virus, virus identified (confirmed by laboratory testing regardless of the severity of clinical signs or symptoms)		+				39.7	104/71	21	Mainly in the peripheral regions; Changes by type: "frosted glass"; consolidation; Percentage of lung tissue involvement: Right lung - less than 25% The left lung is less than 25%. CT-signs of interstitial / infiltrative-inflammatory changes, mild severity (CT-1).	98	21				+			+			+
C-365	+		70					+	+										Chronic pancreatitis. Chronic gastritis. Chronic prostatitis				Coronavirus infection caused by COVID-19 virus, virus identified (confirmed by laboratory testing regardless of the severity of clinical signs or symptoms)		+				39.0	125/75	88	Localization: bilateral changes Location: predominantly in the peripheral regions Changes by type: "frosted glass", consolidation Percentage of involvement of the pulmonary parenchyma: Right lung - less than 25% The left lung is less than 25%. CT signs of interstitial changes (in both lungs, less than 25%), mild severity (CT-1), with a high degree of probability of viral etiology; areas of local …	98					+						+
С-367	+		72	59	179	18.4						+							Cancer of the esophagus T3N2M0, III B stage. Resection of the thoracic esophagus, esophagoplasty with the gastric stem from 09.11.2020, Functioning artificial esophagus from the stomach.				Coronavirus infection caused by COVID-19 virus, virus identified (confirmed by laboratory testing regardless of the severity of clinical signs or symptoms)		+				38.0	101/75	77	Localization: In the left lung Location: Mainly in the peripheral regions. Changes by type: "frosted glass"; reticular changes on the background of "frosted glass" Percentage of involvement of the pulmonary parenchyma: Right lung - 0% Left lung - 25%. Condition after surgery. CT signs of interstitial changes in the left lung, mild (CT-1, right lung - 0%, left lung less than 25%), with a high degr…	98		+			+		+
C-366	+		40	100	180	30.8												+	Subatrophic rhinitis	-	-	-	Coronavirus infection caused by COVID-19 virus, virus identified (confirmed by laboratory testing regardless of the severity of clinical signs or symptoms)				+			110/75	70	On both sides, in the peripheral and central sections, areas of change in the pulmonary parenchyma of the "ground glass" type, with zones of consolidation and reticular changes Percentage of involvement of the pulmonary parenchyma: Right lung - up to 75% Left lung - up to 75%. CT signs of interstitial / infiltrative-inflammatory changes, severe (CT-3, right lung - up to 75% of the left lung - up …	86					+		+				+
C-368		+	62	98	170	33.9		+				+		+				+		-	-	-	Coronavirus infection caused by COVID-19 virus, virus identified (confirmed by laboratory testing regardless of the severity of clinical signs or symptoms)				+		39	115/80	78	On both sides, but to a greater extent on the right, in the peripheral and central sections, the pulmonary parenchyma is altered like a "ground glass" with zones of consolidation. Percentage of involvement of the pulmonary parenchyma: Right lung - 50-75% Left lung - 25-50%. CT-signs of infiltrative-inflammatory changes, severe severity (CT-3, with lesions on the right 50-75% and on the left - 25-…	95					+						+	+
C-369	+		85	55	165	20.2		+	+			+		+		+							Coronavirus infection caused by COVID-19 virus, virus identified (confirmed by laboratory testing regardless of the severity of clinical signs or symptoms)					+	37.8	160/90	70	Localization: bilateral changes Location: panlobular Changes by type: "frosted glass"; "Cobblestone pavement", areas of consolidation. Percentage of involvement of the pulmonary parenchyma: Right lung - more than 75% (was 50-75%) Left lung - more than 75% (it was 50-60%). : CT-signs of infiltrative-inflammatory changes in the lungs of critical severity (CT-4, more than 75% on both sides); minimal…	98		+			+						+
C-370		+	85	67	165	24.6	9	+	+			+				+			acute severe pancreatitis. Small focal pancreatic necrosis. Groove pancreatitis. Parapancreatitis. Paranephritis on the left. Background: Cholelithiasis, choledocholithiasis. Complications: acute fluid accumulation (hematoma?) In the paracolon on the left. Pancreatogenic ascites.				Coronavirus infection caused by COVID-19 virus, virus identified (confirmed by laboratory testing regardless of the severity of clinical signs or symptoms)			+				121/76	100	Localization: bilateral changes Location: panlobular. Changes by type: "frosted glass"; consolidation; reticular changes on the background of "frosted glass" Percentage of pulmonary parenchyma involvement: 5 Right lung - up to 25% Left lung - up to 50%. CT signs of interstitial / infiltrative inflammatory changes, moderate to severe severity (right lung - 25%, left lung - up to 50%, CT-2), with a…	96	45
С-371	+		82	70	168	24.8		+	+			+				+							Coronavirus infection caused by COVID-19 virus, virus identified (confirmed by laboratory testing regardless of the severity of clinical signs or symptoms)			+			38	100/60	122	CT-signs of interstitial / infiltrative-inflammatory changes, moderate severity (CT-2), the volume of damage to the right lung - less than 25%, the left lung - less than 25%, with a high degree of probability of viral etiology; bilateral hydrothorax (with an approximate volume of 415 cm3 on the left, 270 cm3 on the right, it was 390 cm3 on the left, 139 cm3 on the right), cardiomegaly.	88
C-372		+	59					+										+					Coronavirus infection caused by COVID-19 virus, virus identified (confirmed by laboratory testing regardless of the severity of clinical signs or symptoms)						39	102/74	84	Localization: Bilateral changes Location: panlobular. Changes by type: "frosted glass"; reticular changes on the background of "frosted glass" Percentage of lung tissue involvement: Right lung - more than 75% Left lung - more than 75%. CT signs of infiltrative-inflammatory changes (the percentage of damage to both lungs is more than 75%), critical severity (CT-4); indirect signs of pulmonary hype…	97	80					+					+
C-373	+		33	81	187	23.1																	Coronavirus infection caused by COVID-19 virus, virus identified (confirmed by laboratory testing regardless of the severity of clinical signs or symptoms)			+			38	120/60	82	Localization: bilateral changes. Location: Mainly in the peripheral regions. Changes by type: "frosted glass", consolidation. The percentage of involvement of the pulmonary parenchyma: Right lung - about 15%. Left lung - about 25%. CT-signs of interstitial / infiltrative-inflammatory changes in the lungs (CT-2, right lung - 25%, left lung - 25%) with a high degree of probability of viral etiology.	97		+			+			+			+
C-374		+	65	65	160	25.3		+												-	-	-	Coronavirus infection caused by COVID-19 virus, virus identified (confirmed by laboratory testing regardless of the severity of clinical signs or symptoms)		+				38.5			Localization: bilateral changes Location: Mainly in the peripheral and central regions. Changes by type: "frosted glass"; consolidation; reticular changes on the background of "frosted glass" Percentage of involvement of the pulmonary parenchyma: Right lung - 25% Left lung - up to 25% CT signs of infiltrative-inflammatory changes in both lungs, mild (CT-1, right lung - 25%, left lung - up to 25%)…						+						+
C-375	+		35	80	178	25.2														-	-	-	Coronavirus infection caused by COVID-19 virus, virus identified (confirmed by laboratory testing regardless of the severity of clinical signs or symptoms)				+		39.7	132/84	92	Localization: bilateral changes. Location: panlobular. Changes by type: "frosted glass"; consolidation; Percentage of lung tissue involvement: Right lung - up to 50% Left lung - 50-75%. CT-signs of interstitial / infiltrative-inflammatory changes (right lung - 25-50%, left lung - 50-75%), severe (CT-3), with a high probability of viral etiology.	95					+						+
С-376		+	54	52	153	22.2		+											Alcoholism				1. Coronavirus infection caused by COVID-19 virus, virus identified (confirmed by laboratory testing regardless of the severity of clinical signs or symptoms) 2.Thermal inhalation trauma of 2-3 degrees.				+			125/70	105	Localization: bilateral changes Location: Mainly in the peripheral regions; Changes by type: "frosted glass"; consolidation; Percentage of lung tissue involvement: Right lung - 75% Left lung - 75%. CT signs of interstitial / infiltrative inflammatory changes, severe (CT-3 of the right lung - 75% Left lung - 75%), with a high degree of probability of viral etiology, lymphadenopathy, minimal bilate…	90		+									+
C-377		+	67	72	166	26.1		+		+		+											Coronavirus infection caused by COVID-19 virus, virus identified (confirmed by laboratory testing regardless of the severity of clinical signs or symptoms)					+	38	115/70	83	Localization: bilateral changes Location: in the central and peripheral departments; panlobularly. Changes by type: "frosted glass"; reticular changes on the background of "frosted glass" Percentage of lung tissue involvement: Right lung - more than 75% Left lung - more than 75%. CT-signs of interstitial / infiltrative-inflammatory changes in the lungs (both lungs more than 75%), critical severit…	77	21	+					+				+
C-378	+		70	70	170	24.2		+				+		+					Prostate cancer				Coronavirus infection caused by COVID-19 virus, virus identified (confirmed by laboratory testing regardless of the severity of clinical signs or symptoms)					+	39	140/62	75	Localization: bilateral changes Location: panlobular. Changes by type: "frosted glass"; consolidation; reticular changes on the background of "frosted glass" Percentage of involvement of the pulmonary parenchyma: Right lung - more than 75% Left lung - more than 75%. CT-signs of interstitial / infiltrative-inflammatory changes, critical severity (CT-4), with a high degree of probability of viral e…	93	90	+			+
C-379		+	63	95	157	38.5		+				+		+				+		-	-	-	Coronavirus infection caused by COVID-19 virus, virus identified (confirmed by laboratory testing regardless of the severity of clinical signs or symptoms)					+	38.3	105/70	90	Localization: bilateral changes Location: panlobular. Changes by type: "frosted glass"; consolidation; Percentage of lung tissue involvement: Right lung - more than 75% Left lung - 50-75%. CT signs of interstitial / infiltrative-inflammatory changes in the right lung more than 75%, left lung 50-75%, critical severity (CT-4), with a high probability of viral etiology; lyphadenopathy VHLU; degenera…	81		+					+				+
С-380	+		70					+	+											-	-	-	Coronavirus infection caused by COVID-19 virus, virus identified (confirmed by laboratory testing regardless of the severity of clinical signs or symptoms)			+			38	127/84	77	Localization: bilateral changes Location: panlobular. Changes by type: "frosted glass"; consolidation; Percentage of involvement of the pulmonary parenchyma: Right lung -25-50% Left lung - 25-50%. CT-signs of interstitial / infiltrative-inflammatory changes, moderate to severe severity CT-2, (volume of lesion of the right lung 25-50%, volume of lesion of the left lung 25-50%, with a high degree o…	93	21				+	+					+
С-381		+	81	57	157	23.1		+	+			+											Coronavirus infection caused by COVID-19 virus, virus identified (confirmed by laboratory testing regardless of the severity of clinical signs or symptoms)			+			37.6	171/84	74	Localization: bilateral changes Location: Mainly in the peripheral regions; Changes by type: "frosted glass"; consolidation; reticular changes on the background of "frosted glass" Percentage of involvement of the pulmonary parenchyma: Right lung - about 50% Left lung - about 30%. CT-signs of interstitial / infiltrative-inflammatory changes, moderate to severe severity (CT-2), the volume of the le…	98	21	+			+						+
C-382		+	74	90	158	36.0		+				+		+				+		-	-	-	Coronavirus infection caused by COVID-19 virus, virus identified (confirmed by laboratory testing regardless of the severity of clinical signs or symptoms)		+				38.5	124/80	86	Localization: bilateral changes. Location: Mainly in the peripheral regions; Changes by type: "frosted glass"; Percentage of involvement of the pulmonary parenchyma: Right lung - <25%. Left lung - <25%. Background changes: Axillary and mediastinal lymph nodes are not enlarged. DDI of the thoracic spine. The mediastinum is not displaced, not expanded. The structures of the mediastinum are differen…	95		+			+	+
С-383		+	47	92	150	40.8		+				+						+	Autoimmune thyroiditis; Arthritis	-	-	-	Coronavirus infection caused by COVID-19 virus, virus identified (confirmed by laboratory testing regardless of the severity of clinical signs or symptoms)		+				39	108/78	82	On both sides, in the peripheral and central sections, the pulmonary parenchyma is altered in the "ground glass" type with areas of consolidation and reticular changes against the background of "ground glass". Percentage of lung tissue involvement: Right lung - up to 25% Left lung - up to 25%. CT signs of infiltrative-inflammatory changes (CT-1, with damage to both lungs up to 25%), mild severity…	95	21				+		+				+
С-384		+	48	75	164	27.8			+						+				Depressive disorder; Chronic autoimmune thyroiditis	-	-	-	Coronavirus infection caused by COVID-19 virus, virus identified (confirmed by laboratory testing regardless of the severity of clinical signs or symptoms)		+				39	106/75	105	Localization: bilateral changes Location: Mainly in the peripheral regions. Changes by type: "frosted glass"; consolidation. Percentage of involvement of the pulmonary parenchyma: Right lung - up to 25% Left lung - up to 25% CT-signs of interstitial / infiltrative-inflammatory changes, mild (CT-1, up to 25% on both sides), with a high probability of viral etiology.	96	21	+									+
С-385		+		70	170	24.2		+						+									Coronavirus infection caused by COVID-19 virus, virus identified (confirmed by laboratory testing regardless of the severity of clinical signs or symptoms)		+					148/94	88	CT-signs of interstitial / infiltrative-inflammatory changes in the lungs, mild (CT-1), with a high degree of probability of viral etiology, lymphadenopathy, degenerative-dystrophic changes in the spine, aortic atherosclerosis. Percentage of lung tissue involvement: Right lung - 25% Left lung - up to 25%.	93											+
C-386	+		55	89	175	29.0																	Coronavirus infection caused by COVID-19 virus, virus identified (confirmed by laboratory testing regardless of the severity of clinical signs or symptoms)					+		125/85	72	Localization: bilateral changes Location: panlobular Changes by type: "frosted glass"; consolidation; reticular changes on the background of "frosted glass" Percentage of involvement of the pulmonary parenchyma: Right lung - about 75% Left lung - more than 75%. CT-signs of interstitial / infiltrative-inflammatory changes, critical severity (CT-4)	83	21
С-387		+	56	85	167	30.4								+		+		+		-	-	+	Coronavirus infection caused by COVID-19 virus, virus identified (confirmed by laboratory testing regardless of the severity of clinical signs or symptoms)			+			39	120/80	85	Location: Mainly in the peripheral regions. Changes by type: "frosted glass"; consolidation. Percentage of involvement of the pulmonary parenchyma: Right lung - <25%. Left lung - 25-50%. Conclusion: CT-signs of interstitial / infiltrative-inflammatory changes, moderate to severe severity (CT-2 Right lung - <25% Left lung - 25-50%.)	95					+			+			+
С-388		+	78	75	165	27.5		+				+		+				+	Nephropathy of mixed genesis, stage of proinuria. Diabetic micromacroangiopathy.				Coronavirus infection caused by COVID-19 virus, virus identified (confirmed by laboratory testing regardless of the severity of clinical signs or symptoms)					+		130/80	76	Condition after implantation of the aortic valve. CT-signs of infiltrative-inflammatory changes, critical severity (CT-4, with more than 75% lesion on both sides); left-sided lower lobe pneumonia; enlargement of the heart; calculi in the gallbladder cavity.	96	85
C-389		+	80	73	164	27.1		+	+					+					chronic gastritis				Coronavirus infection caused by COVID-19 virus, virus identified (confirmed by laboratory testing regardless of the severity of clinical signs or symptoms)			+			38.0	130/80	90	CT-signs of interstitial / infiltrative-inflammatory changes in the lungs of moderate to severe severity CT-2 (right lung - 25-50%, left lung -25-50%).	94		+			+						+
C-390		+	64	76	167	27.2													nodular goiter	-	-	-	Coronavirus infection caused by COVID-19 virus, virus identified (confirmed by laboratory testing regardless of the severity of clinical signs or symptoms)			+			39	120/80	85	CT-signs of infiltrative-inflammatory changes in the lungs of moderate severity (CT-2): the volume of damage to the right lung is 25-50%, the volume of damage to the left lung is 25-50%, with a high degree of probability of viral etiology, expansion of the ascending aorta.	94			+		+						+
C-391		+	43	80	152	34.6		+				+						+		-	-	-	Coronavirus infection caused by COVID-19 virus, virus identified (confirmed by laboratory testing regardless of the severity of clinical signs or symptoms)		+				38.3	120/80	115	Localization: bilateral changes Location: Mainly in the peripheral regions; mainly in the central departments; in the front / back sections; in the lower sections. Changes by type: "frosted glass"; reticular changes on the background of "frosted glass" Percentage of lung tissue involvement: Right lung - up to 25% Left lung - up to 25%. CT-signs of interstitial / infiltrative-inflammatory changes …	98	21				+						+
C-392	+		48	105	182	31.7		+										+	stomach ulcer	-	-	-	Coronavirus infection caused by COVID-19 virus, virus identified (confirmed by laboratory testing regardless of the severity of clinical signs or symptoms)				+		38.7	118/65	94	Localization: bilateral changes Location: Panlobular Changes by type: "frosted glass"; consolidation; reticular changes on the background of "frosted glass". Percentage of lung tissue involvement: Right lung - 50-75% Left lung - 25-50%. CT signs of interstitial / infiltrative-inflammatory changes in the lungs, severe (CT-3, percentage of tissue damage in the right lung - 50-75%, left lung - 25-50…	80	30	+			+	+					+
С-393	+		57	160	187	45.7		+				+						+		-	-	-	Coronavirus infection caused by COVID-19 virus, virus identified (confirmed by laboratory testing regardless of the severity of clinical signs or symptoms)		+				38			Localization: bilateral changes Location: predominantly in the peripheral regions Changes by type: "frosted glass"; consolidation Percentage of involvement of the pulmonary parenchyma: Right lung - less than 25% The left lung is less than 25%. CT signs of infiltrative-inflammatory changes of mild severity (CT-1): the volume of damage to the right lung is less than 25%, the volume of damage to the…												+
С-394	+		73	75	170	25.9		+	+			+							Acute anterior segment elevation myocardial infarction ST from 11/23/2020				Coronavirus infection caused by COVID-19 virus, virus identified (confirmed by laboratory testing regardless of the severity of clinical signs or symptoms)					+		110/80	100	Localization: bilateral changes Location: Mainly in the peripheral regions; Changes by type: "frosted glass"; reticular changes on the background of "frosted glass" Percentage of involvement of the pulmonary parenchyma: Right lung - more than 75% Left lung - more than 75%. CT signs of interstitial / infiltrative-inflammatory changes in the lungs7 (CT-4, critical severity, right lung - more than 7…	95	21
С-395	+		67	122	178	38.5		+						+				+					Coronavirus infection caused by COVID-19 virus, virus identified (confirmed by laboratory testing regardless of the severity of clinical signs or symptoms)			+			39	140/78	86	CT of the lungs - infiltrative and inflammatory changes corresponding to CT-2 were found.	88							+				+
C-396		+	53	84	167	30.1		+											1. De Bakey type I aortic dissection, acute stage. Condition after SPVOA from 11/29/2020. 2. Acute duodenal ulcer. Esophageal ulcer				Coronavirus infection caused by COVID-19 virus, virus identified (confirmed by laboratory testing regardless of the severity of clinical signs or symptoms)							85/50	120	no CT data	96	35
С-397		+	60	130	177	41.5		+		+		+						+	Pickwick syndrome. Extreme obesity, accompanied by alveolar hypoventilation				Coronavirus infection caused by COVID-19 virus, virus identified (confirmed by laboratory testing regardless of the severity of clinical signs or symptoms)				+		38	105/65	93	Localization: bilateral changes Location: panlobular Changes of the type: "frosted glass", reticular changes against the background of frosted glass, Percentage of involvement of the pulmonary parenchyma: Right lung - 50-75% Left lung - 50-75% CT-signs of interstitial / infiltrative-inflammatory changes in the lungs of severe severity (CT-3, the volume of damage to the right lung 50-75%, left lun…	92	50	+									+
С-398	+		43	100	186	28.9																	Coronavirus infection caused by COVID-19 virus, virus identified (confirmed by laboratory testing regardless of the severity of clinical signs or symptoms)				+		39	115/70	70	Localization: bilateral changes Location: predominantly panlobular Changes by type: "frosted glass"; consolidation; reticular changes on the background of "matte glass ". Percentage of involvement of the pulmonary parenchyma: Right lung - 50-75% Left lung - 50-75% CT signs of interstitial / infiltrative-inflammatory changes in the lungs of severe severity (CT-3, right lung - 50-75%, left lung - 5…	95		+			+		+				+
[truncated: 28 more columns]
