# Supplementary material for: The Role of Genetic Factors in the Development of Acute Respiratory Viral Infection COVID-19: Predicting Severe Course and Outcomes
Source: Biomedicines. 2022 Feb 25;10(3):549. doi: 10.3390/biomedicines10030549 (PMC8945420; doi:10.3390/biomedicines10030549)
Supplement: Supplementary file 1 [file biomedicines-10-00549-s001.zip › Table S3_HWE.xlsx]

## Sheet: Лист1
Supplementary Table S3. Analysis of allele frequencies and genotype distribution with Hardy-Weinberg equilibrium (HWE). P-values for SNPs deviated from HWE are marked by bold font.
(Healthy+Mild) vs (Medium + Severe)
		Allele frequency			Genotype distribution		HWE p-value
SNP	all	case	control	all	case	control	all	case	control
rs1799864	G 0.87/ A 0.13	G 0.87/ A 0.13	G 0.86/ A 0.13	0.76/0.22/0.02	0.77/0.21/0.02	0.75/0.23/0.02	0.38	0.36	0.75
rs1990760	T 0.58/ C 0.42	T 0.54/ C 0.46	T 0.63/C 0.37	0.36/0.45/0.19	0.31/0.46/0.23	0.41/0.44/0.15	0.15	0.28	0.52
rs12252	A 0.93/ G 0.07	A 0.93/ G 0.07	A 0.93/ G 0.07	0.87/0.11/0.01	0.88/0.1/0.02	0.86/0.13/0.01	0.031	0.011	0.6
rs1800629	G 0.87/ A 0.13	G 0.9/ A 0.1	G 0.9/ A 0.1	0.75/0.23/0.02	0.7/0.29/0.02	0.82/0.17/0.01	0.83	0.62	0.66
rs75603675	C 0.59/A 0.41	C 0.55/A 0.45	C 0.64/A 0.36	0.35/0.49/0.16	0.29/0.53/0.18	0.42/0.44/0.14	0.76	0.34	0.62
rs7842	T 0.71/ C 0.29	T 0.68/ C 0.32	T 0.75/ C 0.25	0.48/0.46/0.06	0.44/0.49/0.07	0.54/0.42/0.05	0.037	0.085	0.23
rs744166	A 0.67/ G 0.33	A 0.7/ G 0.3	A 0.64/ G 0.36	0.46/0.43/0.11	0.47/0.46/0.07	0.44/0.4/0.16	0.73	0.2	0.076
rs324011	C 0.61/ T 0.39	C 0.6/ T 0.4	C 0.62/ T 0.38	0.37/0.49/0.14	0.38/0.45/0.17	0.34/0.55/0.1	0.46	0.025	0.32
rs1898830	A 0.59/ G 0.41	A 0.61/ G 0.39	A 0.56/ G 0.44	0.31/0.54/0.14	0.33/0.56/0.11	0.3/0.53/0.18	0.017	0.016	0.45
rs179008	A 0.78/ T 0.22	A 0.79/ T 0.21	A 0.76/ T 0.24	0.7/0.15/0.15	0.71/0.11/0.18	0.69/0.2/0.11	<0.0001	<0.0001	<0.0001
(Healthy+Mild+Medium) vs Severe
		Allele frequency			Genotype distribution		HWE p-value
SNP	all	case	control	all	case	control	all	case	control
rs1799864	G 0.87/ A 0.13	G 0.86/ A 0.14	G 0.86/ A 0.13	0.76/0.22/0.02	0.75/0.22/0.03	0.76/0.22/0.02	0.38	0.49	0.57
rs1990760	T 0.58/ C 0.42	T 0.53/ C 0.47	T 0.61/C 0.39	0.36/0.45/0.19	0.32/0.43/0.25	0.38/0.46/0.16	0.15	0.11	0.69
rs12252	A 0.93/ G 0.07	A 0.94/ G 0.06	A 0.93/ G 0.07	0.87/0.11/0.01	0.89/0.09/0.02	0.86/0.13/0.01	0.031	0.016	0.35
rs1800629	G 0.87/ A 0.13	G 0.83/ A 0.17	G 0.89/ A 0.11	0.75/0.23/0.02	0.68/0.3/0.02	0.8/0.19/0.01	0.83	0.57	0.74
rs75603675	C 0.59/A 0.41	C 0.55/A 0.45	C 0.62/A 0.3	0.35/0.49/0.16	0.26/0.56/0.17	0.4/0.45/0.15	0.76	0.14	0.49
rs7842	T 0.71/ C 0.29	T 0.68/ C 0.32	T 0.73/ C 0.27	0.48/0.46/0.06	0.44/0.48/0.08	0.51/0.44/0.05	0.037	0.36	0.049
rs744166	A 0.67/ G 0.33	A 0.71/ G 0.29	A 0.65/ G 0.35	0.46/0.43/0.11	0.47/0.47/0.06	0.45/0.41/0.14	0.73	0.12	0.12
rs324011	C 0.61/ T 0.39	C 0.6/ T 0.4	C 0.62/ T 0.38	0.37/0.49/0.14	0.39/0.43/0.19	0.35/0.54/0.11	0.46	0.04	0.18
rs1898830	A 0.59/ G 0.41	A 0.63/ G 0.37	A 0.56/ G 0.44	0.31/0.54/0.14	0.35/0.55/0.1	0.29/0.54/0.17	0.017	0.024	0.19
rs179008	A 0.78/ T 0.22	A 0.79/ T 0.21	A 0.76/ T 0.24	0.7/0.15/0.15	0.7/0.12/0.18	0.7/0.17/0.13	<0.0001	<0.0001	<0.0001
Healthy vs All cases
		Allele frequency			Genotype distribution		HWE p-value
SNP	all	case	control	all	case	control	all	case	control
rs1799864	G 0.87/ A 0.13	G 0.85/ A 0.15	G 0.93/ A 0.07	0.76/0.22/0.02	0.73/0.24/0.03	0.86/0.14/0	0.38	0.37	1
rs1990760	T 0.58/ C 0.42	T 0.56/ C 0.44	T 0.67/C 0.33	0.36/0.45/0.19	0.33/0.45/0.22	0.45/0.45/0.1	0.15	0.14	1
rs12252	A 0.93/ G 0.07	A 0.92/ G 0.08	A 0.93/ G 0.07	0.87/0.11/0.01	0.88/0.1/0.02	0.83/0.17/0	0.031	0.0069	1
rs1800629	G 0.87/ A 0.13	G 0.82/ A 0.18	G 0.91/ A 0.09	0.75/0.23/0.02	0.73/0.25/0.02	0.82/0.18/0	0.83	1	1
rs75603675	C 0.59/A 0.41	C 0.58/A 0.42	C 0.8/A 0.2	0.35/0.49/0.16	0.32/0.5/0.17	0.45/0.44/0.11	0.76	0.65	0.8
rs7842	T 0.71/ C 0.29	T 0.68/ C 0.32	T 0.75/ C 0.25	0.48/0.46/0.06	0.45/0.47/0.08	0.63/0.35/0.03	0.037	0.15	0.72
rs744166	A 0.67/ G 0.33	A 0.69/ G 0.31	A 0.59/ G 0.41	0.46/0.43/0.11	0.47/0.45/0.08	0.41/0.36/0.23	0.73	0.36	0.034
rs324011	C 0.61/ T 0.39	C 0.6/ T 0.4	C 0.65/ T 0.35	0.37/0.49/0.14	0.36/0.49/0.15	0.4/0.5/0.1	0.46	0.64	0.47
rs1898830	A 0.59/ G 0.41	A 0.59/ G 0.41	A 0.58/ G 0.42	0.31/0.54/0.14	0.3/0.57/0.13	0.36/0.45/0.19	0.017	0.0027	0.49
rs179008	A 0.78/ T 0.22	A 0.78/ T 0.22	A 0.77/ T 0.23	0.7/0.15/0.15	0.71/0.13/0.16	0.64/0.26/0.1	<0.0001	<0.0001	0.021
