# Supplementary material for: The Role of Genetic Factors in the Development of Acute Respiratory Viral Infection COVID-19: Predicting Severe Course and Outcomes
Source: Biomedicines. 2022 Feb 25;10(3):549. doi: 10.3390/biomedicines10030549 (PMC8945420; doi:10.3390/biomedicines10030549)
Supplement: Supplementary file 1 [file biomedicines-10-00549-s001.zip › Table S4_SNP statistical data.xlsx]

## Sheet: Лист1
Supplementary Table S4 - Statistical analysis of genotyping. Significant ORs are marked by the bold font
Gene/SNP/allelic variants	Compared groups of patients	Dominant model (AA vs Aa+aa)		Recessive model (AA + Aa vs aa)
		OR (95% CI)	P-value	OR (95% CI)	P-value
MBL2 rs1800450 (CC/CT/TT)	Healthy/Mild vs Medium/Severe (177 vs 220)	1.13 (0.73-1.75)	0.59	0.49 (0.16-1.53)	0.21
	Healthy/Mild/Medium vs Severe (242 vs 155)	1.29 (0.83-2.00)	0.27	0.46 (0.12-1.69)	0.21
	Healthy vs All Cases (78 vs 319)	1.25 (0.71-2.22)	0.43	0.67 (0.17-2.65)	0.58
CCL2 rs1024611 (AA/AG/GG)	Healthy/Mild vs Medium/Severe (177 vs 220)	1.32 (0.89-1.96)	0.17	0.63 (0.33-1.21)	0.16
	Healthy/Mild/Medium vs Severe (242 vs 155)	0.93 (0.62-1.39)	0.73	0.54 (0.26-1.11)	0.083
	Healthy vs All Cases (78 vs 319)	1.14 (0.70-1.88)	0.6	0.61 (0.29-1.28)	0.2
CCR2 rs1799864 (GG/GA/AA)	Healthy/Mild vs Medium/Severe (177 vs 220)	0.89 (0.56-1.40)	0.6	1.01 (0.27-3.80)	0.99
	Healthy/Mild/Medium vs Severe (242 vs 155)	1.03 (0.64-1.65)	0.9	1.26 (0.33-4.75)	0.74
	Healthy vs All Cases (78 vs 319)	2.21 (1.12-4.39)	0.015	NA	0.046
IFIH1 rs1990760 (TT/CT/CC)	Healthy/Mild vs Medium/Severe (177 vs 220)	1.57 (1.04-2.37)	0.033	1.75 (1.04-2.95)	0.032
	Healthy/Mild/Medium vs Severe (242 vs 155)	1.33 (0.87-2.03)	0.19	1.80 (1.09-2.98)	0.021
	Healthy vs All Cases (78 vs 319)	1.64 (0.99-2.71)	0.057	2.41 (1.11-5.26)	0.016
TRAF6 rs4755453 (GG/GC/CC)	Healthy/Mild vs Medium/Severe (177 vs 220)	0.92 (0.61-1.39)	0.68	1.64 (0.60-4.47)	0.32
	Healthy/Mild/Medium vs Severe (242 vs 155)	0.85 (0.55-1.30)	0.45	0.99 (0.38-2.62)	0.99
	Healthy vs All Cases (77 vs 319)	0.99 (0.59-1.67)	0.98	0.62 (0.21-1.79)	0.39
TIRAP rs595209 (AA/AC/CC)	Healthy/Mild vs Medium/Severe (177 vs 220)	0.73 (0.49-1.09)	0.12	0.86 (0.39-1.87)	0.7
	Healthy/Mild/Medium vs Severe (242 vs 155)	0.99 (0.66-1.49)	0.97	1.27 (0.58-2.79)	0.55
	Healthy vs All Cases (78 vs 319)	0.67 (0.41-1.10)	0.12	0.68 (0.28-1.67)	0.41
CCL17 rs223828 (CC/CT/TT)	Healthy/Mild vs Medium/Severe (177 vs 220)	1.42 (0.82-2.46)	0.21	0.80 (0.05-12.94)	0.88
	Healthy/Mild/Medium vs Severe (242 vs 155)	0.79 (0.45-1.38)	0.4	1.56 (0.10-25.21)	0.75
	Healthy vs All Cases (78 vs 319)	1.86 (0.85-4.09)	0.1	0.24 (0.01-3.91)	0.34
IFITM3 rs12252 (AA/AG/GG)	Healthy/Mild vs Medium/Severe (177 vs 220)	0.85 (0.47-1.55)	0.6	3.26 (0.36-29.39)	0.25
	Healthy/Mild/Medium vs Severe (242 vs 155)	0.78 (0.42-1.46)	0.43	2.37 (0.39-14.34)	0.34
	Healthy vs All Cases (78 vs 319)	0.66 (0.33-1.30)	0.24	NA
CXCL8 rs4073 (TT/TA/AA)	Healthy/Mild vs Medium/Severe (177 vs 220)	0.93 (0.61-1.42)	0.73	0.87 (0.53-1.45)	0.6
	Healthy/Mild/Medium vs Severe (242 vs 155)	0.89 (0.58-1.37)	0.55	1.01 (0.60-1.69)	0.98
	Healthy vs All Cases (78 vs 319)	1.33 (0.80-2.24)	0.28	1.06 (0.56-2.01)	0.86
IL6 rs1800796 (GG/GC/CC)	Healthy/Mild vs Medium/Severe (177 vs 220)	0.95 (0.58-1.54)	0.82	1.61 (0.15-17.95)	0.69
	Healthy/Mild/Medium vs Severe (242 vs 155)	0.90 (0.54-1.49)	0.68	0.78 (0.07-8.67)	0.84
	Healthy vs All Cases (78 vs 319)	0.75 (0.42-1.35)	0.34	NA
TNF rs1800629 (GG/GA/AA)	Healthy/Mild vs Medium/Severe (177 vs 220)	1.98 (1.23-3.18)	0.0042	1.62 (0.29-8.95)	0.57
	Healthy/Mild/Medium vs Severe (242 vs 155)	1.88 (1.18-2.97)	0.0074	1.57 (0.31-7.89)	0.58
	Healthy vs All Cases (78 vs 319)	1.66 (0.87-3.07)	0.1	NA	0.1
MYD88 rs7744 (AA/AG/GG)	Healthy/Mild vs Medium/Severe (177 vs 220)	0.99 (0.64-1.52)	0.95	1.50 (0.54-4.14)	0.43
	Healthy/Mild/Medium vs Severe (242 vs 155)	0.94 (0.60-1.46)	0.77	1.41 (0.53-3.73)	0.49
	Healthy vs All Cases (78 vs 319)	1.25 (0.71-2.19)	0.43	1.87 (0.42-8.38)	0.38
TMPRSS2 rs75603675 (CC/CA/AA)	Healthy/Mild vs Medium/Severe (177 vs 220)	1.83 (1.21-2.78)	0.0043	1.42 (0.82-2.46)	0.21
	Healthy/Mild/Medium vs Severe (242 vs 155)	1.86 (1.20-2.89)	0.005	1.17 (0.68-2.01)	0.57
	Healthy vs All Cases (78 vs 319)	1.71 (1.03-2.83)	0.039	1.60 (0.75-3.39)	0.2
SFTPD rs721917 (AA/AG/GG)	Healthy/Mild vs Medium/Severe (177 vs 220)	1.29 (0.84-2.00)	0.25	1.35 (0.84-2.18)	0.21
	Healthy/Mild/Medium vs Severe (242 vs 155)	1.49 (0.94-2.35)	0.085	1.12 (0.69-1.80)	0.65
	Healthy vs All Cases (78 vs 319)	1.41 (0.83-2.39)	0.2	1.43 (0.76-2.69)	0.26
TLR4 rs4986791 (CC/CT/TT)	Healthy/Mild vs Medium/Severe (177 vs 220)	1.43 (0.71-2.85)	0.31	0.40 (0.07-2.19)	0.27
	Healthy/Mild/Medium vs Severe (242 vs 155)	1.46 (0.75-2.85)	0.27	0.31 (0.04-2.66)	0.23
	Healthy vs All Cases (78 vs 319)	1.09 (0.46-2.58)	0.84	0.48 (0.09-2.68)	0.43
TLR4 rs4986790 (AA/AG/GG)	Healthy/Mild vs Medium/Severe (177 vs 220)	1.06 (0.54-2.10)	0.86	0.80 (0.16-4.02)	0.79
	Healthy/Mild/Medium vs Severe (242 vs 155)	1.07 (0.54-2.14)	0.84	1.57 (0.31-7.89)	0.58
	Healthy vs All Cases (78 vs 319)	1.05 (0.44-2.49)	0.91	0.48 (0.09-2.68)	0.43
TLR9 rs187084 (AA/AG/GG)	Healthy/Mild vs Medium/Severe (177 vs 220)	1.20 (0.80-1.81)	0.37	1.30 (0.78-2.16)	0.32
	Healthy/Mild/Medium vs Severe (242 vs 155)	1.20 (0.79-1.82)	0.38	1.25 (0.75-2.08)	0.39
	Healthy vs All Cases (78 vs 319)	0.98 (0.59-1.63)	0.95	1.23 (0.64-2.37)	0.53
TLR9 rs352162 (CC/CT/TT)	Healthy/Mild vs Medium/Severe (177 vs 220)	0.77 (0.49-1.21)	0.25	0.82 (0.51-1.32)	0.42
	Healthy/Mild/Medium vs Severe (242 vs 155)	0.81 (0.52-1.26)	0.35	0.84 (0.52-1.38)	0.5
	Healthy vs All Cases (78 vs 319)	0.95 (0.55-1.66)	0.86	1.41 (0.75-2.65)	0.28
C3AR1 rs7842 (TT/TC/CC)	Healthy/Mild vs Medium/Severe (177 vs 220)	1.47 (0.99-2.19)	0.057	1.66 (0.69-3.97)	0.25
	Healthy/Mild/Medium vs Severe (242 vs 155)	1.34 (0.90-2.02)	0.15	1.92 (0.84-4.41)	0.12
	Healthy vs All Cases (78 vs 319)	2.08 (1.25-3.46)	0.0042	2.81 (0.65-12.23)	0.11
ACE2 rs2074192 (CC/CT/TT)	Healthy/Mild vs Medium/Severe (177 vs 220)	0.99 (0.67-1.48)	0.98	1.13 (0.73-1.74)	0.58
	Healthy/Mild/Medium vs Severe (242 vs 155)	1.07 (0.71-1.61)	0.75	1.29 (0.84-2.00)	0.25
	Healthy vs All Cases (78 vs 319)	0.94 (0.57-1.55)	0.8	1.44 (0.81-2.54)	0.2
NOD2 rs3135500 (GG/GA/AA)	Healthy/Mild vs Medium/Severe (177 vs 220)	1.21 (0.80-1.82)	0.37	0.96 (0.48-1.93)	0.91
	Healthy/Mild/Medium vs Severe (242 vs 155)	1.04 (0.68-1.58)	0.86	1.08 (0.64-1.84)	0.77
	Healthy vs All Cases (78 vs 319)	1.39 (0.84-2.31)	0.2	1.06 (0.55-2.06)	0.85
STAT3 rs744166 (AA/AG/GG)	Healthy/Mild vs Medium/Severe (177 vs 220)	0.86 (0.58-1.28)	0.45	0.37 (0.19-0.72)	0.0025
	Healthy/Mild/Medium vs Severe (242 vs 155)	0.91 (0.6-1.36)	0.63	0.36 (0.17-0.78)	0.0053
	Healthy vs All Cases (78 vs 319)	0.79 (0.48-1.31)	0.37	0.39 (0.15-0.57)	0.0005
STAT6 rs324011 (CC/CT/TT)	Healthy/Mild vs Medium/Severe (177 vs 220)	0.85 (0.56-1.29)	0.44	1.84 (1.01-3.36)	0.041
	Healthy/Mild/Medium vs Severe (242 vs 155)	0.86 (0.56-1.30)	0.47	1.83 (1.04-3.24)	0.037
	Healthy vs All Cases (78 vs 319)	1.19 (0.71-1.97)	0.51	1.55 (0.70-3.43)	0.26
TLR2 rs1898830 (AA/AG/GG)	Healthy/Mild vs Medium/Severe (177 vs 220)	0.88 (0.57-1.35)	0.55	0.60 (0.34-1.07)	0.081
	Healthy/Mild/Medium vs Severe (242 vs 155)	0.74 (0.48-1.14)	0.17	0.47 (0.25-0.90)	0.017
	Healthy vs All Cases (78 vs 319)	1.28 (0.76-2.16)	0.35	0.62 (0.32-1.19)	0.16
TLR2 rs7656411 (TT/TG/GG)	Healthy/Mild vs Medium/Severe (177 vs 220)	0.91 (0.60-1.36)	0.63	0.66 (0.2-2.21)	0.5
	Healthy/Mild/Medium vs Severe (242 vs 155)	0.89 (0.59-1.34)	0.58	0.58 (0.15-2.21)	0.41
	Healthy vs All Cases (78 vs 319)	0.94 (0.57-1.55)	0.8	1.10 (0.23-5.21)	0.9
TLR3 rs3775291 (CC/CT/TT)	Healthy/Mild vs Medium/Severe (177 vs 220)	0.69 (0.46-1.03)	0.07	1.26 (0.66-2.41)	0.48
	Healthy/Mild/Medium vs Severe (242 vs 155)	0.83 (0.55-1.24)	0.37	1.41 (0.75-2.67)	0.29
	Healthy vs All Cases (78 vs 319)	0.75 (0.45-1.23)	0.25	1.08 (0.48-2.43)	0.85
TLR7 rs179008 (AA/AT/TT)	Healthy/Mild vs Medium/Severe (177 vs 220)	0.96 (0.62-1.47)	0.84	1.85 (1.03-3.32)	0.036
	Healthy/Mild/Medium vs Severe (242 vs 155)	0.98 (0.63-1.52)	0.92	1.50 (0.86-2.62)	0.15
	Healthy vs All Cases (78 vs 319)	0.71 (0.42-1.20)	0.21	1.67 (0.76-3.67)	0.19
IFNL4 rs12979860 (CC/CT/TT)	Healthy/Mild vs Medium/Severe (177 vs 220)	0.74 (0.50-1.11)	0.14	1.05 (0.59-1.86)	0.88
	Healthy/Mild/Medium vs Severe (242 vs 155)	0.84 (0.56-1.25)	0.39	1.14 (0.64-2.04)	0.65
	Healthy vs All Cases (78 vs 319)	0.63 (0.38-1.04)	0.07	0.97 (0.48-1.99)	0.94
IL13 rs1800925 (CC/CT/TT)	Healthy/Mild vs Medium/Severe (177 vs 220)	0.93 (0.62-1.38)	0.71	1.04 (0.50-2.15)	0.92
	Healthy/Mild/Medium vs Severe (242 vs 155)	0.96 (0.64-1.43)	0.83	1.07 (0.51-2.24)	0.85
	Healthy vs All Cases (78 vs 319)	0.81 (0.49-1.33)	0.41	2.50 (0.74-8.43)	0.099
IL1RN rs408392 (GG/GT/TT)	Healthy/Mild vs Medium/Severe (177 vs 220)	1.10 (0.74-1.64)	0.63	0.85 (0.40-1.82)	0.68
	Healthy/Mild/Medium vs Severe (242 vs 155)	1.14 (0.76-1.70)	0.54	1.29 (0.60-2.77)	0.51
	Healthy vs All Cases (78 vs 319)	1.12 (0.68-1.84)	0.66	0.51 (0.22-1.18)	0.13
HSPA1A rs2227956 (AA/AG/GG)	Healthy/Mild vs Medium/Severe (177 vs 220)	0.97 (0.63-1.50)	0.89	0.80 (0.23-2.81)	0.73
	Healthy/Mild/Medium vs Severe (242 vs 155)	0.72 (0.46-1.14)	0.16	1.58 (0.45-5.55)	0.48
	Healthy vs All Cases (78 vs 319)	1.10 (0.63-1.92)	0.74	2.24 (0.28-17.91)	0.4
TNFAIP3 rs6920220 (GG/GA/AA)	Healthy/Mild vs Medium/Severe (177 vs 220)	0.99 (0.65-1.51)	0.97	0.92 (0.33-2.58)	0.87
	Healthy/Mild/Medium vs Severe (242 vs 155)	1.07 (0.70-1.64)	0.75	0.77 (0.26-2.31)	0.64
	Healthy vs All Cases (78 vs 319)	1.07 (0.63-1.82)	0.8	0.98 (0.27-3.55)	0.97
