# Supplementary material for: The Role of Genetic Factors in the Development of Acute Respiratory Viral Infection COVID-19: Predicting Severe Course and Outcomes
Source: Biomedicines. 2022 Feb 25;10(3):549. doi: 10.3390/biomedicines10030549 (PMC8945420; doi:10.3390/biomedicines10030549)
Supplement: Supplementary file 1 [file biomedicines-10-00549-s001.zip › Table S5_Statistical power.xlsx]

## Sheet: tableAll
HEALTHY											MILD											MED											SEV
	CCR2	IFIH1	IFITM3	TNF	TMPRSS2	C3AR1	STAT3	STAT6	TLR2	TLR7		CCR2	IFIH1	IFITM3	TNF	TMPRSS2	C3AR1	STAT3	STAT6	TLR2	TLR7		CCR2	IFIH1	IFITM3	TNF	TMPRSS2	C3AR1	STAT3	STAT6	TLR2	TLR7		CCR2	IFIH1	IFITM3	TNF	TMPRSS2	C3AR1	STAT3	STAT6	TLR2	TLR7
Patient ID	rs3399864	rs1990760	rs12252	rs1800629	rs75603675	rs7842	rs744166	rs324011	rs1898830	rs179008	Patient ID	rs1799864	rs1990760	rs12252	rs1800629	rs75603675	rs7842	rs744166	rs324011	rs1898830	rs179008	Patient ID	rs1799864	rs1990760	rs12252	rs1800629	rs75603675	rs7842	rs744166	rs324011	rs1898830	rs179008	Patient ID	rs1799864	rs1990760	rs12252	rs1800629	rs75603675	rs7842	rs744166	rs324011	rs1898830	rs179008
C3	0	2	0	1	1	1	0	0	0	0	C1	0	0	0	0	0	0	0	0	0	0	C6	0	2	0	0	2	0	0	0	2	0	C11	0	0	0	0	1	0	1	0	1	1
C20	0	1	0	1	1	1	0	0	0	0	C2	0	1	0	1	2	0	1	1	2	1	C7	0	2	0	0	0	0	1	1	1	0	C19	0	0	0	0	0	0	1	0	0	0
C34	0	1	0	1	0	0	2	1	1	0	C4	0	1	0	0	0	0	1	1	1	0	C9	0	0	0	0	1	0	0	2	0	0	C21	0	2	0	0	1	0	0	0	0	0
C35	0	1	0	0	0	0	1	0	1	0	C5	0	0	0	0	0	2	0	1	1	0	C10	0	1	0	0	0	1	1	0	1	0	C22	1	1	0	0	1	2	1	0	0	0
C36	0	2	0	0	1	0	0	0	2	0	C8	0	1	0	0	1	1	0	2	1	0	C12	0	1	0	0	1	0	1	0	1	0	C23	1	0	2	0	1	0	1	1	1	0
C37	0	2	1	0	0	0	0	0	2	0	C13	0	0	1	1	1	0	0	0	1	1	C16	0	1	0	1	0	1	0	0	1	0	C25	0	1	0	1	0	1	2	2	1	0
C38	0	2	0	0	0	0	1	1	0	0	C14	0	1	1	0	0	1	0	1	2	0	C45	0	1	0	0	2	0	0	0	1	2	C26	0	0	0	1	1	0	1	0	1	1
C39	1	2	0	0	1	0	0	2	0	0	C15	0	0	0	0	1	0	2	0	1	0	C48	0	1	0	0	0	0	1	1	1	0	C27	1	1	1	1	1	1	1	0	1	0
C40	0	2	0	0	0	0	2	0	2	0	C17	1	1	0	1	2	1	0	1	1	1	C52	0	1	1	1	1	2	2	1	1	2	C29	0	2	0	0	1	0	1	1	1	0
C41	1	1	0	0	0	0	0	1	1	0	C18	1	1	0	0	1	1	1	1	1	0	C73	0	1	0	0	1	1	0	1	1	2	C30	0	2	0	1	1	2	1	1	1	0
C42	0	2	0	0	0	0	1	2	1	1	C28	1	2	0	0	1	1	0	1	1	1	C74	0	0	0	1	0	2	1	0	2	0	C31	0	2	0	0	1	0	0	2	1	0
C44	0	1	0	0	1	1	1	1	1	2	C47	1	0	0	0	0	1	0	1	2	0	C105	0	1	2	0	0	1	1	1	2	0	C32	0	1	0	0	1	1	1	0	0	0
C55	1	1	1	0	2	0	0	1	0	0	C49	0	2	0	0	0	1	0	1	0	0	C136	0	1	0	0	0	1	0	1	2	0	C33	1	2	0	0	1	0	1	0	0	0
C56	0	0	0	0	0	1	0	0	0	0	C50	0	2	0	0	1	1	1	1	1	0	C146	0	2	0	0	1	1	0	0	1	1	C70	0	1	0	0	0	2	1	0	1	2
C57	0	1	1	0	1	0	1	0	1	0	C51	2	2	2	0	2	1	0	0	2	0	C149	0	2	0	1	0	1	1	2	0	0	C71	0	1	0	1	0	0	1	2	1	0
C58	0	1	0	1	0	0	2	1	1	0	C53	0	2	0	0	1	0	1	0	1	2	C150	0	1	0	1	2	0	0	0	0	0	С87	0	1	0	1	2	1	1	2	0	0
C59	0	1	1	0	0	0	0	2	0	0	C68	1	1	0	0	0	0	1	0	2	2	C153	1	2	0	1	0	0	0	0	0	0	С88	1	1	0	1	0	1	0	1	1	0
C60	1	1	0	1	2	0	2	2	0	0	C72	0	1	0	0	0	0	0	0	1	1	C156	0	2	0	0	1	1	0	1	1	0	С89	0	1	0	0	0	0	2	0	0	2
C61	1	2	0	0	1	1	2	0	1	1	С101	0	1	1	0	1	0	1	1	1	2	C157	1	0	0	0	0	0	1	1	1	0	С90	0	2	0	1	1	0	1	1	1	2
C62	0	1	0	0	1	2	0	0	2	0	C116	0	2	0	1	2	1	1	2	1	1	C163	0	2	0	0	1	1	0	0	0	1	С91	0	0	0	0	1	1	0	2	1	0
C63	0	2	0	1	1	0	2	0	2	1	C129	0	1	0	0	1	1	1	1	1	0	C187	1	0	0	1	1	0	1	0	2	2	С92	0	0	0	0	1	0	0	2	1	1
C64	1	1	0	0	1	0	1	1	0	1	C134	0	1	0	0	1	0	0	0	1	0	C192	0	1	0	0	2	2	2	1	2	0	С93	0	1	0	0	1	0	1	1	1	0
C75	0	2	0	0	0	0	0	0	1	0	C135	0	1	0	1	2	1	1	1	2	0	C194	0	0	1	0	2	1	1	1	1	0	С94	0	2	0	0	2	0	1	0	2	0
C76	0	1	0	1	1	1	1	1	1	0	C154	0	1	1	0	0	1	1	1	0	0	C195	0	2	0	0	1	0	0	1	1	0	С95	0	1	0	0	1	0	0	1	0	0
С77	0	2	0	0	0	0	1	0	1	1	C158	0	1	0	0	0	0	0	0	0	0	C198	0	1	0	0	0	0	0	2	2	0	С97	1	2	0	1	0	1	1	1	1	0
С78	0	2	0	0	1	1	0	1	0	0	C160	0	2	0	0	1	1	1	0	1	0	C204	1	2	0	0	0	0	1	1	0	0	C106	1	0	1	0	2	1	1	1	1	0
C79	1	2	0	1	0	0	2	0	1	0	C162	0	2	0	0	1	0	1	1	0	0	C238	1	0	0	0	1	1	1	0	1	0	C108	0	2	0	0	2	2	1	1	0	0
C80	0	1	0	0	1	1	2	1	1	0	C164	0	2	0	0	2	1	0	1	1	0	C241	2	0	0	0	1	1	0	1	0	0	C109	0	2	0	0	1	1	1	1	1	0
C81	0	2	0	0	0	1	0	1	1	0	C171	1	0	0	0	2	2	2	0	1	0	С248	0	2	0	0	1	1	2	0	1	0	C110	2	0	0	1	1	0	1	1	1	0
C82	0	2	0	0	0	1	0	0	2	1	C173	0	0	0	0	0	1	1	1	1	1	С255	0	0	0	0	1	1	2	1	0	0	C114	0	2	0	0	0	1	0	1	1	0
C83	0	1	1	0	1	0	0	0	1	0	C174	0	2	0	0	0	0	1	0	1	0	C260	0	2	0	0	2	1	0	1	1	0	C115	0	1	0	0	1	1	1	2	0	0
C84	0	2	0	1	1	0	1	1	1	0	C175	0	1	0	0	0	0	0	1	0	0	C263	0	1	0	1	1	0	1	1	1	1	C117	0	0	0	2	2	1	0	2	0	0
C85	0	0	0	1	0	1	0	1	1	2	C178	1	1	0	1	1	1	0	0	2	0	C268	1	1	0	0	0	0	0	1	1	0	C118	1	2	0	0	1	0	0	1	1	0
C86	0	1	0	0	0	0	0	1	1	2	C179	0	2	0	1	1	2	0	1	0	0	C272	0	1	0	0	1	1	0	2	0	2	C119	0	0	0	1	0	0	1	0	1	2
С98	0	1	0	0	1	1	1	0	2	2	C180	0	1	0	0	1	1	0	2	1	0	C275	0	1	0	0	2	0	1	0	1	0	C121	0	1	0	0	0	0	1	0	1	2
C208	0	2	0	0	2	0	1	0	1	0	C181	1	2	0	0	0	1	1	1	1	0	C277	0	2	0	1	2	0	1	1	1	1	C122	0	0	0	0	0	0	0	1	0	2
C399	0	0	0	0	0	0	1	0	1	1	C182	1	0	0	0	0	0	1	1	1	0	C289	0	1	0	0	1	1	1	1	0	0	C123	0	2	0	0	1	0	0	1	0	2
C400	0	0	0	0	2	0	1	1	0	0	C183	0	2	0	0	1	0	1	2	1	0	C296	1	0	0	0	2	1	1	1	1	1	C130	0	0	0	1	1	0	1	2	1	0
C403	1	1	0	1	0	0	2	2	2	0	C184	1	1	0	0	1	1	1	1	1	1	C299	0	2	0	0	0	0	1	1	0	0	C132	1	0	0	0	0	1	1	1	2	1
C404	0	2	0	0	2	1	2	2	1	2	C185	1	0	0	0	0	0	0	0	1	0	C300	0	2	0	0	0	1	1	0	0	0	C133	0	1	0	0	0	0	1	0	0	0
C405	0	2	0	0	2	1	2	1	2	0	C186	1	1	0	0	0	0	1	1	0	0	C301	1	1	1	0	1	1	0	1	1	2	C137	0	1	0	0	1	0	0	1	1	0
C406	0	1	0	0	0	1	0	1	0	0	C193	0	2	0	0	0	2	0	1	2	0	C302	0	1	1	0	1	1	1	1	1	1	C141	0	2	0	0	2	2	1	1	0	2
C407	0	2	0	0	0	0	0	1	1	1	C199	1	1	0	0	2	1	0	0	1	0	C305	0	1	0	0	2	0	0	0	2	2	C143	0	2	0	0	1	0	0	1	0	1
C408	0	0	0	1	1	0	2	2	2	0	C205	0	2	0	1	2	0	2	1	0	0	C306	0	0	0	2	1	0	0	0	0	0	C144	1	0	1	0	1	0	1	0	1	0
C409	1	1	0	0	0	0	1	1	1	1	C212	0	0	0	0	0	0	0	2	2	0	C311	0	1	0	0	1	0	1	0	0	2	C147	0	2	0	0	1	0	0	0	1	2
C410	0	1	0	0	0	0	2	1	1	1	C217	1	2	0	0	0	1	1	1	1	2	C314	1	1	0	0	1	1	1	0	1	2	C155	0	1	0	0	1	1	1	2	2	2
C411	0	2	0	0	2	0	0	1	1	0	C218	0	1	0	0	1	1	2	1	2	0	C316	0	2	0	0	2	0	0	2	1	0	C159	0	2	0	0	0	0	0	0	2	0
C412	0	2	0	0	1	0	2	1	0	0	C225	1	2	0	0	0	0	0	0	1	0	C321	0	1	0	0	1	1	0	1	0	2	C161	0	1	0	0	2	1	1	0	1	2
C413	0	2	0	0	0	0	1	1	1	0	C229	0	1	0	0	1	0	1	2	1	1	C323	0	1	0	0	1	1	2	1	1	2	C172	0	2	0	0	1	0	0	1	1	2
C414	0	2	0	0	2	1	1	1	1	0	C230	0	1	0	0	2	0	2	1	0	0	C324	0	2	0	1	0	0	1	1	2	0	C188	0	1	0	1	1	1	0	1	0	0
C415	0	2	0	0	0	0	0	0	0	0	C234	0	1	0	0	0	0	0	1	1	0	C329	0	2	0	1	0	1	0	2	1	0	C189	1	1	0	1	2	1	1	1	0	2
C416	1	2	0	0	1	1	0	1	1	2	C235	0	2	1	0	1	0	2	1	1	0	C330	0	1	0	1	1	0	0	2	1	0	C190	0	2	0	0	1	0	0	1	0	1
C417	0	2	0	0	0	1	2	1	2	0	C236	1	2	0	0	1	0	1	1	1	2	C331	0	1	0	0	1	0	0	0	0	0	C191	0	2	0	0	2	2	1	1	0	2
C418	0	1	0	0	0	0	2	1	0	0	C239	1	2	0	0	0	0	0	1	0	0	C341	1	2	1	1	1	1	0	0	1	1	C197	0	0	0	0	0	1	0	2	2	0
C419	0	1	0	0	1	0	0	1	1	1	C242	1	1	0	2	1	0	0	0	2	2	C343	1	1	0	0	1	1	0	0	0	0	C200	0	2	0	1	1	2	0	0	0	0
C420	0	2	0	0	0	1	1	1	0	1	С246	0	1	0	0	1	1	2	0	1	0	C347	0	0	0	0	0	1	0	1	1	0	C201	0	2	0	0	0	1	1	1	1	0
C421	0	2	0	0	0	0	0	1	0	2	С250	0	0	0	0	0	1	2	0	1	0	C350	0	1	0	0	2	1	1	1	1	0	C202	0	0	0	0	2	2	0	1	2	0
C422	0	1	1	0	1	1	0	0	1	1	C257	0	1	0	1	0	1	1	1	1	0	C370	0	1	0	0	1	1	2	1	1	2	C203	0	1	1	0	1	1	1	1	1	0
C423	0	2	0	0	1	0	0	0	0	0	C258	0	1	0	0	0	1	1	1	1	0	C371	0	1	1	1	1	0	1	0	1	0	C207	0	1	0	0	1	1	1	1	1	0
C424	0	1	0	0	1	0	1	2	0	0	C262	1	1	0	0	1	2	0	1	1	0	C380	0	1	0	0	0	0	0	1	1	0	C209	0	1	1	0	1	0	0	1	2	0
C425	0	2	0	0	0	1	1	0	0	0	C265	0	1	0	0	2	0	0	0	1	2	C381	0	2	1	1	2	1	1	0	1	0	C210	0	1	1	0	1	0	0	0	1	0
C426	0	2	0	1	1	1	1	1	0	0	C266	0	2	0	0	0	1	0	1	1	0	C387	0	0	1	0	0	1	0	2	2	0	C213	0	1	0	0	1	0	0	0	1	1
C427	0	1	0	0	0	0	1	0	1	0	C270	0	2	0	0	0	0	0	1	0	0	C389	1	1	0	0	1	0	1	2	2	0	C214	1	2	0	0	1	1	1	1	1	1
C428	0	1	0	0	2	2	1	0	2	1	C271	2	2	0	0	1	0	0	1	1	0	C390	0	1	0	0	0	0	1	1	1	0	C215	0	1	0	1	1	0	0	0	0	2
C429	0	1	0	0	0	0	1	1	0	0	C274	0	2	0	0	1	0	1	1	2	1	C395	0	1	0	1	0	1	0	1	1	0	C220	0	1	0	0	0	1	1	0	1	2
C430	0	1	0	0	1	0	0	0	1	1	C276	0	0	0	0	1	1	0	0	0	0												C221	1	1	0	0	0	0	1	0	0	0
C431	0	1	1	0	0	0	0	1	0	0	C278	1	1	1	0	0	0	0	0	0	0												C224	0	1	0	0	1	0	1	0	1	1
C432	1	1	1	0	1	0	1	0	2	1	C281	0	1	0	0	1	0	1	1	1	0												C226	0	0	0	0	0	0	0	2	1	0
C433	0	0	1	0	1	0	1	0	0	1	C286	0	1	0	0	0	1	0	1	0	0												C228	0	2	0	0	1	1	0	0	1	0
C434	0	0	1	1	0	1	0	0	1	1	C287	0	2	1	0	1	0	1	2	1	2												C237	0	1	0	1	2	1	0	1	2	0
C435	0	1	1	0	1	1	1	1	2	2	C290	0	2	0	0	2	1	0	1	2	0												C240	0	2	0	1	1	1	0	2	0	2
C436	0	2	0	0	1	0	2	1	0	0	C292	0	2	0	0	0	0	0	1	0	1												С243	0	0	0	1	1	1	0	1	0	0
C437	0	1	1	0	1	1	2	1	2	0	C293	0	2	0	0	0	1	1	0	1	0												С244	1	1	0	1	1	1	0	1	1	0
C438	0	1	0	0	0	1	0	0	0	1	C294	1	1	0	1	1	1	1	1	1	0												С245	1	2	0	1	1	0	0	0	1	0
C439	0	2	0	0	1	1	1	1	0	0	C298	0	1	0	0	0	1	1	1	1	0												С247	1	0	0	0	0	1	0	0	0	0
C440	0	1	0	0	1	0	0	1	1	0	C312	2	2	0	0	1	1	2	2	1	0												С249	1	0	0	0	2	0	0	0	0	0
C441	0	0	1	0	1	0	0	0	0	0	C313	0	1	0	0	1	0	0	1	1	0												С252	0	1	0	0	1	1	1	2	2	0
C442	0	2	0	0	1	0	1	1	1	1	C315	1	1	0	0	2	0	1	1	0	0												С253	1	1	0	1	0	2	0	1	0	1
											C322	1	2	0	0	0	1	1	1	2	0												С254	0	1	0	0	1	1	0	0	0	0
											C325	0	2	1	1	1	1	0	0	1	0												С256	0	2	0	2	1	1	0	0	1	1
											C328	0	2	0	1	1	0	1	1	1	0												C259	0	1	0	0	1	0	1	0	1	0
											C332	1	2	0	1	2	0	1	1	1	0												C264	0	2	0	0	2	1	0	0	1	0
											C336	1	2	0	0	0	1	0	1	0	0												C267	1	1	0	1	1	1	0	2	0	0
											C345	0	1	0	1	1	1	0	0	0	1												C273	0	1	0	0	1	1	1	1	1	0
											C348	0	0	1	0	2	1	1	0	1	0												C279	0	1	0	0	2	1	0	0	1	0
											C351	1	0	0	0	1	1	0	1	1	0												C280	0	1	0	0	2	1	1	2	0	0
											C353	1	2	0	2	1	0	1	1	1	2												C282	0	2	0	1	1	1	1	1	0	1
											C359	0	0	1	0	1	1	1	0	0	0												C283	1	1	0	0	2	1	2	1	1	0
											C363	0	0	0	1	1	0	0	1	1	0												C284	0	0	0	1	1	1	1	1	1	0
											C364	2	0	0	0	0	1	1	0	0	0												C285	0	2	0	1	1	1	1	2	1	0
											C365	0	1	0	0	1	0	0	1	0	0												C288	0	0	2	0	0	0	0	0	1	0
											C367	1	2	0	0	1	1	1	1	1	2												C291	1	1	0	1	2	2	1	0	0	1
											C374	0	1	0	0	1	1	1	2	2	1												C295	1	2	0	1	0	0	1	1	1	2
											C382	0	1	0	1	0	1	2	0	2	1												C297	0	2	0	0	0	0	0	0	0	0
											C383	0	2	0	0	1	2	0	1	0	0												C303	0	1	0	0	1	1	1	1	1	0
											C384	0	1	0	0	0	1	1	1	0	1												C304	0	1	0	0	2	1	1	1	0	0
											C385	1	1	0	0	0	0	2	0	1	0												C307	0	2	0	2	1	1	0	0	1	1
											C391	0	0	0	0	1	0	1	1	1	0												C317	1	2	0	0	0	1	2	0	1	1
											C393	1	2	0	0	0	0	0	2	0	2												C318	1	2	0	0	0	0	1	1	0	0
																																	C319	0	1	0	1	0	0	0	1	1	2
																																	C320	0	0	1	0	1	0	0	0	1	0
																																	C326	0	0	0	0	1	0	2	1	1	0
																																	C333	0	2	0	0	1	1	0	1	1	0
																																	C335	1	1	0	1	1	0	1	1	0	0
																																	C338	0	2	0	0	1	1	0	2	1	0
																																	C339	0	1	0	0	1	1	0	1	2	0
																																	C340	1	0	0	1	1	0	1	2	1	0
																																	C342	1	0	0	0	0	1	0	1	1	0
																																	C346	0	1	0	0	0	1	0	0	1	0
																																	C355	0	0	0	1	2	0	1	0	2	0
																																	C357	0	1	0	0	1	1	0	1	2	0
																																	C360	0	0	0	0	2	1	0	0	0	0
																																	C362	0	1	0	0	1	1	1	2	0	0
																																	C366	2	0	0	0	1	1	0	1	0	0
																																	C368	0	0	0	0	1	0	0	1	1	0
																																	C373	1	0	1	0	1	1	0	1	0	0
																																	C375	1	1	0	1	1	0	1	1	0	0
																																	C377	0	0	0	1	0	0	2	0	1	0
																																	C379	0	2	0	1	1	0	0	0	1	1
																																	C386	1	0	0	0	0	1	0	0	1	2
																																	C392	0	0	0	1	0	0	0	1	1	2
																																	C394	0	2	0	0	1	0	0	0	1	2
																																	C398	0	1	0	1	2	1	0	0	1	0
																																	C24	0	0	0	0	2	1	1	1	0	2
																																	C46	0	0	0	1	1	1	1	2	1	2
																																	C69	0	1	1	0	2	2	1	1	1	1
																																	С96	0	1	0	0	1	0	2	2	1	0
																																	C103	1	0	1	0	0	0	1	0	1	2
																																	C104	0	0	2	0	1	1	1	0	2	0
																																	C107	2	2	1	1	0	0	1	2	2	0
																																	C113	0	2	0	0	0	0	0	2	1	0
																																	C128	0	1	0	1	1	2	2	0	1	0
																																	C131	0	1	0	0	1	1	0	0	0	0
																																	C196	1	0	0	0	0	1	1	2	0	0
																																	C211	0	2	0	0	1	0	0	0	1	0
																																	C219	1	1	0	1	1	1	0	2	1	0
																																	C222	1	1	0	1	0	0	1	2	0	2
																																	C223	0	2	0	1	1	2	0	0	0	0
																																	C227	0	1	1	0	1	1	0	0	1	0
																																	C269	0	1	0	0	1	1	1	1	0	0
																																	C327	0	2	0	0	2	1	2	0	1	1
																																	C337	2	1	0	0	1	1	1	1	0	0
																																	C344	0	1	0	0	1	1	0	1	1	0
																																	C349	0	2	0	0	1	0	1	1	0	0
																																	C352	0	2	0	0	0	1	1	1	1	2
																																	C354	0	1	0	1	0	0	1	1	0	0
																																	C356	0	1	1	0	0	1	0	1	0	0
																																	C358	0	2	0	0	1	0	0	1	1	0
																																	C361	0	1	0	1	1	0	0	0	0	2
																																	C369	0	1	0	1	1	0	0	0	0	0
																																	C372	0	1	0	1	2	1	1	2	1	0
																																	C376	0	1	0	0	1	1	0	0	1	0
																																	C378	0	2	1	0	2	1	0	2	0	0
																																	C388	0	1	0	0	0	1	1	0	1	0
																																	C397	0	2	0	0	2	0	1	1	1	0

## Sheet: calculated1
CCR2 rs1799864 (GG/GA/AA)	Healthy vs All Cases (78 vs 319)
	Population Mean Mu1	0.141026
	Population Mean Mu2	0.294671
	Population S.D. (Sigma)	0.489767
	Standardized Effect (Es)
	Type I Error Rate (Alpha)
	Critical Value of t
	Power Goal
	Actual Power for Required N
	Required N (per group)
IFIH1 rs1990760 (TT/CT/CC)	Healthy/Mild vs Medium/Severe (177 vs 220)		Healthy/Mild/Medium vs Severe (242 vs 155)		Healthy vs All Cases (78 vs 319)
	Population Mean Mu1	1.26554	Population Mean Mu1	1.22314	Population Mean Mu1	1.34615
	Population Mean Mu2	1.07727	Population Mean Mu2	1.06452	Population Mean Mu2	1.11599
	Population S.D. (Sigma)	0.723277	Population S.D. (Sigma)	0.723277	Population S.D. (Sigma)	0.723277
	Standardized Effect (Es)		Standardized Effect (Es)		Standardized Effect (Es)
	Type I Error Rate (Alpha)		Type I Error Rate (Alpha)		Type I Error Rate (Alpha)
	Critical Value of t		Critical Value of t		Critical Value of t
	Power Goal		Power Goal		Power Goal
	Actual Power for Required N		Actual Power for Required N		Actual Power for Required N
	Required N (per group)		Required N (per group)		Required N (per group)
TNF rs1800629 (GG/GA/AA)	Healthy/Mild vs Medium/Severe (177 vs 220)		Healthy/Mild/Medium vs Severe (242 vs 155)
	Population Mean Mu1	0.19209	Population Mean Mu1	0.214876
	Population Mean Mu2	0.322727	Population Mean Mu2	0.341935
	Population S.D. (Sigma)	0.474087	Population S.D. (Sigma)	0.474087
	Standardized Effect (Es)		Standardized Effect (Es)
	Type I Error Rate (Alpha)		Type I Error Rate (Alpha)
	Critical Value of t		Critical Value of t
	Power Goal		Power Goal
	Actual Power for Required N		Actual Power for Required N
	Required N (per group)		Required N (per group)
TMPRSS2 rs75603675 (CC/CA/AA)	Healthy/Mild vs Medium/Severe (177 vs 220)		Healthy/Mild/Medium vs Severe (242 vs 155)		Healthy vs All Cases (78 vs 319)
	Population Mean Mu1	0.711864	Population Mean Mu1	0.752066	Population Mean Mu1	0.666667
	Population Mean Mu2	0.895455	Population Mean Mu2	0.909677	Population Mean Mu2	0.84953
	Population S.D. (Sigma)	0.688529	Population S.D. (Sigma)	0.688529	Population S.D. (Sigma)	0.688529
	Standardized Effect (Es)		Standardized Effect (Es)		Standardized Effect (Es)
	Type I Error Rate (Alpha)		Type I Error Rate (Alpha)		Type I Error Rate (Alpha)
	Critical Value of t		Critical Value of t		Critical Value of t
	Power Goal		Power Goal		Power Goal
	Actual Power for Required N		Actual Power for Required N		Actual Power for Required N
	Required N (per group)		Required N (per group)		Required N (per group)
C3AR1 rs7842 (TT/TC/CC)	Healthy vs All Cases (78 vs 319)
	Population Mean Mu1	0.397436
	Population Mean Mu2	0.62069
	Population S.D. (Sigma)	0.604156
	Standardized Effect (Es)
	Type I Error Rate (Alpha)
	Critical Value of t
	Power Goal
	Actual Power for Required N
	Required N (per group)
STAT3 rs744166 (AA/AG/GG)	Healthy/Mild vs Medium/Severe (177 vs 220)		Healthy/Mild/Medium vs Severe (242 vs 155)		Healthy vs All Cases (78 vs 319)
	Population Mean Mu1	0.728814	Population Mean Mu1	0.698347	Population Mean Mu1	0.820513
	Population Mean Mu2	0.595455	Population Mean Mu2	0.587097	Population Mean Mu2	0.61442
	Population S.D. (Sigma)	0.669078	Population S.D. (Sigma)	0.669078	Population S.D. (Sigma)	0.669078
	Standardized Effect (Es)		Standardized Effect (Es)		Standardized Effect (Es)
	Type I Error Rate (Alpha)		Type I Error Rate (Alpha)		Type I Error Rate (Alpha)
	Critical Value of t		Critical Value of t		Critical Value of t
	Power Goal		Power Goal		Power Goal
	Actual Power for Required N		Actual Power for Required N		Actual Power for Required N
	Required N (per group)		Required N (per group)		Required N (per group)
STAT6 rs324011 (CC/CT/TT)	Healthy/Mild vs Medium/Severe (177 vs 220)		Healthy/Mild/Medium vs Severe (242 vs 155)
	Population Mean Mu1	0.757062	Population Mean Mu1	0.760331
	Population Mean Mu2	0.790909	Population Mean Mu2	0.8
	Population S.D. (Sigma)	0.675307	Population S.D. (Sigma)	0.675307
	Standardized Effect (Es)		Standardized Effect (Es)
	Type I Error Rate (Alpha)		Type I Error Rate (Alpha)
	Critical Value of t		Critical Value of t
	Power Goal		Power Goal
	Actual Power for Required N		Actual Power for Required N
	Required N (per group)		Required N (per group)
TLR2 rs1898830 (AA/AG/GG)	Healthy/Mild/Medium vs Severe (242 vs 155)
	Population Mean Mu1	0.884298
	Population Mean Mu2	0.735484
	Population S.D. (Sigma)	0.652466
	Standardized Effect (Es)
	Type I Error Rate (Alpha)
	Critical Value of t
	Power Goal
	Actual Power for Required N
	Required N (per group)
TLR7 rs179008 (AA/AG/GG)	Healthy/Mild vs Medium/Severe (177 vs 220)
	Population Mean Mu1	0.412429
	Population Mean Mu2	0.477273
	Population S.D. (Sigma)	0.737945
	Standardized Effect (Es)
	Type I Error Rate (Alpha)
	Critical Value of t
	Power Goal
	Actual Power for Required N
	Required N (per group)

## Sheet: power
Supplementary Table S5. Statistical power of statistically significant SNPs
rs1799864	Healthy vs All Cases (78 vs 319)
	Population Mean m1	0.141
	Population Mean m2	0.2947
	Population S.D. (Sigma)	0.4898
	Standardized Effect (Es)	-0.313802
	Type I Error Rate (Alpha)	0.05
	Critical Value of t	1.9674
	Power Goal	0.8
	Actual Power for Required N	0.80152
	Required N (per group)	161
rs1990760	Healthy/Mild vs Medium/Severe (177 vs 220)		Healthy/Mild/Medium vs Severe (242 vs 155)		Healthy vs All Cases (78 vs 319)
	Population Mean m1	1.26554	Population Mean m1	1.22314	Population Mean m1	1.34615
	Population Mean m2	1.07727	Population Mean m2	1.06452	Population Mean m2	1.11599
	Population S.D. (Sigma)	0.723277	Population S.D. (Sigma)	0.723277	Population S.D. (Sigma)	0.723277
	Standardized Effect (Es)	0.260293	Standardized Effect (Es)	0.219313	Standardized Effect (Es)	0.318227
	Type I Error Rate (Alpha)	0.05	Type I Error Rate (Alpha)	0.05	Type I Error Rate (Alpha)	0.05
	Critical Value of t	1.96509	Critical Value of t	1.9636	Critical Value of t	1.96765
	Power Goal	0.8	Power Goal	0.8	Power Goal	0.8
	Actual Power for Required N	0.80058	Actual Power for Required N	0.800803	Actual Power for Required N	0.800058
	Required N (per group)	233	Required N (per group)	328	Required N (per group)	156
rs1800629	Healthy/Mild vs Medium/Severe (177 vs 220)		Healthy/Mild/Medium vs Severe (242 vs 155)
	Population Mean m1	0.19209	Population Mean m1	0.214876
	Population Mean m2	0.322727	Population Mean m2	0.341935
	Population S.D. (Sigma)	0.474087	Population S.D. (Sigma)	0.474087
	Standardized Effect (Es)	-0.275554	Standardized Effect (Es)	-0.268009
	Type I Error Rate (Alpha)	0.05	Type I Error Rate (Alpha)	0.05
	Critical Value of t	1.96571	Critical Value of t	1.96539
	Power Goal	0.8	Power Goal	0.8
	Actual Power for Required N	0.800562	Actual Power for Required N	0.80088
	Required N (per group)	208	Required N (per group)	220
rs75603675	Healthy/Mild vs Medium/Severe (177 vs 220)		Healthy/Mild/Medium vs Severe (242 vs 155)		Healthy vs All Cases (78 vs 319)
	Population Mean m1	0.711864	Population Mean m1	0.752066	Population Mean m1	0.666667
	Population Mean m2	0.895455	Population Mean m2	0.909677	Population Mean m2	0.84953
	Population S.D. (Sigma)	0.688529	Population S.D. (Sigma)	0.688529	Population S.D. (Sigma)	0.688529
	Standardized Effect (Es)	-0.266641	Standardized Effect (Es)	-0.22891	Standardized Effect (Es)	-0.265585
	Type I Error Rate (Alpha)	0.05	Type I Error Rate (Alpha)	0.05	Type I Error Rate (Alpha)	0.05
	Critical Value of t	1.96535	Critical Value of t	1.96393	Critical Value of t	1.9653
	Power Goal	0.8	Power Goal	0.8	Power Goal	0.8
	Actual Power for Required N	0.800433	Actual Power for Required N	0.800603	Actual Power for Required N	0.800853
	Required N (per group)	222	Required N (per group)	301	Required N (per group)	224
rs7842	Healthy vs All Cases (78 vs 319)
	Population Mean m1	0.397436
	Population Mean m2	0.62069
	Population S.D. (Sigma)	0.604156
	Standardized Effect (Es)	-0.36953
	Type I Error Rate (Alpha)	0.05
	Critical Value of t	1.97033
	Power Goal	0.8
	Actual Power for Required N	0.800253
	Required N (per group)	116
rs744166	Healthy/Mild vs Medium/Severe (177 vs 220)		Healthy/Mild/Medium vs Severe (242 vs 155)		Healthy vs All Cases (78 vs 319)
	Population Mean m1	0.728814	Population Mean m1	0.698347	Population Mean m1	0.820513
	Population Mean m2	0.595455	Population Mean m2	0.587097	Population Mean m2	0.61442
	Population S.D. (Sigma)	0.669078	Population S.D. (Sigma)	0.669078	Population S.D. (Sigma)	0.669078
	Standardized Effect (Es)	0.199318	Standardized Effect (Es)	0.166274	Standardized Effect (Es)	0.308025
	Type I Error Rate (Alpha)	0.05	Type I Error Rate (Alpha)	0.05	Type I Error Rate (Alpha)	0.05
	Critical Value of t	1.96296	Critical Value of t	1.96205	Critical Value of t	1.96714
	Power Goal	0.8	Power Goal	0.8	Power Goal	0.8
	Actual Power for Required N	0.800894	Actual Power for Required N	0.800172	Actual Power for Required N	0.801383
	Required N (per group)	397	Required N (per group)	569	Required N (per group)	167
rs324011	Healthy/Mild vs Medium/Severe (177 vs 220)		Healthy/Mild/Medium vs Severe (242 vs 155)
	Population Mean m1	0.757062	Population Mean m1	0.760331
	Population Mean m2	0.790909	Population Mean m2	0.8
	Population S.D. (Sigma)	0.675307	Population S.D. (Sigma)	0.675307
	Standardized Effect (Es)	-0.0501208	Standardized Effect (Es)	-0.0587428
	Type I Error Rate (Alpha)	0.05	Type I Error Rate (Alpha)	0.05
	Critical Value of t	1.96015	Critical Value of t	1.96022
	Power Goal	0.8	Power Goal	0.8
	Actual Power for Required N	0.800011	Actual Power for Required N	0.800079
	Required N (per group)	6250	Required N (per group)	4551
rs1898830	Healthy/Mild/Medium vs Severe (242 vs 155)
	Population Mean m1	0.884298
	Population Mean m2	0.735484
	Population S.D. (Sigma)	0.652466
	Standardized Effect (Es)	0.228079
	Type I Error Rate (Alpha)	0.05
	Critical Value of t	1.9639
	Power Goal	0.8
	Actual Power for Required N	0.800355
	Required N (per group)	303
rs179008	Healthy/Mild vs Medium/Severe (177 vs 220)
	Population Mean m1	0.412429
	Population Mean m2	0.477273
	Population S.D. (Sigma)	0.737945
	Standardized Effect (Es)	-0.0878702
	Type I Error Rate (Alpha)	0.05
	Critical Value of t	1.96055
	Power Goal	0.8
	Actual Power for Required N	0.800186
	Required N (per group)	2035
